# Supplementary material for: Exploring the Genetic Overlap Between Metabolic Traits and Anorexia Nervosa
Source: Biol Psychiatry Glob Open Sci. 2025 Dec 18;6(2):100678. doi: 10.1016/j.bpsgos.2025.100678 (PMC12887792; doi:10.1016/j.bpsgos.2025.100678)
Supplement: Tables S9–S40 [file mmc2.xlsx]

## Sheet: Supplementary Table index
Description
Supplementary Table 9: Gene association analysis for anorexia nervosa.
Supplementary Table 10: Gene association analysis for fasting insulin.
Supplementary Table 11: Gene association analysis for body mass index.
Supplementary Table 12: Gene association analysis for insulin resistance.
Supplementary Table 13: Gene association analysis for type 2 diabetes.
Supplementary Table 14: Gene association analysis for high density lipoprotein.
Supplementary Table 15: Gene association analysis for leptin.
Supplementary Table 16: Gene set association analysis for anorexia nervosa.
Supplementary Table 17: Gene set association analysis for fasting insulin.
Supplementary Table 18: Gene set association analysis for body mass index.
Supplementary Table 19: Gene set association analysis for insulin resistance.
Supplementary Table 20: Gene set association analysis for type 2 diabetes.
Supplementary Table 21: Gene set association analysis for high density lipoprotein.
Supplementary Table 22: Gene set association analysis for leptin.
Supplementary Table 23: Gene association meta-analysis for fasting insulin and anorexia nervosa.
Supplementary Table 24: Gene association meta-analysis for body mass index and anorexia nervosa.
Supplementary Table 25: Gene association meta-analysis for insulin resistance and anorexia nervosa.
Supplementary Table 26: Gene association meta-analysis for type 2 diabetes and anorexia nervosa.
Supplementary Table 27: Gene association meta-analysis for high density lipoprotein and anorexia nervosa.
Supplementary Table 28: Gene association meta-analysis for leptin and anorexia nervosa.
Supplementary Table 29: Gene set association meta-analysis for fasting insulin and anorexia nervosa.
Supplementary Table 30: Gene set association meta-analysis for body mass index and anorexia nervosa.
Supplementary Table 31: Gene set association meta-analysis for insulin resistance and anorexia nervosa.
Supplementary Table 32: Gene set association meta-analysis for type 2 diabetes and anorexia nervosa.
Supplementary Table 33: Gene set association meta-analysis for high density lipoprotein and anorexia nervosa.
Supplementary Table 34: Gene set association meta-analysis for leptin and anorexia nervosa.
Supplementary Table 35: SUPERGNOVA association results for the local genetic correlation between fasting insulin and anorexia nervosa.
Supplementary Table 36: SUPERGNOVA association results for the local genetic correlation between body mass index and anorexia nervosa.
Supplementary Table 37: SUPERGNOVA association results for the local genetic correlation between insulin resistance and anorexia nervosa.
Supplementary Table 38: SUPERGNOVA association results for the local genetic correlation between type 2 diabetes and anorexia nervosa.
Supplementary Table 39: SUPERGNOVA association results for the local genetic correlation between high density lipoprotein and anorexia nervosa.
Supplementary Table 40: SUPERGNOVA association results for the local genetic correlation between leptin and anorexia nervosa.

## Sheet: AN_gene_association
Supplementary table 9: Gene association analysis for anorexia nervosa. Column headings are as follows: GENE (name of the gene), CHR (chromosome), START (base pair position at the start of the gene), STOP (base pair position at the end of the gene), NSNPS (number of SNPs annotated to the gene), NPARAM (number of relevant paramters used in the model), N (sample size), ZSTAT (Z-score derived from p …
GENE	CHR	START	STOP	NSNPS	NPARAM	N	ZSTAT	P
NCKIPSD	3	48698919	48728366	37	4	14477	7.6486	1.0159e-14
IP6K2	3	48723936	48759711	53	6	14477	7.1841	3.3817e-13
C3orf62	3	49304530	49319864	17	4	14477	7.0834	7.0344e-13
CELSR3	3	48672396	48705348	24	2	14477	7.0281	1.0466e-12
IMPDH2	3	49060258	49071875	8	4	14477	6.913	2.372e-12
CCDC36	3	49230861	49297136	77	9	14477	6.8887	2.8145e-12
KLHDC8B	3	49203987	49215419	17	4	14477	6.7623	6.7915e-12
QARS	3	49131865	49147562	16	4	14477	6.4835	4.4809e-11
CCDC71	3	49198468	49208785	10	3	14477	6.3917	8.2009e-11
QRICH1	3	49065640	49136504	52	7	14477	6.3482	1.0894e-10
CADM1	11	115038433	115380241	585	46	14477	6.3218	1.2924e-10
SLC26A6	3	48661656	48677926	19	2	14477	6.1139	4.8616e-10
UCN2	3	48597651	48606201	12	7	14477	5.8907	1.9227e-09
USP4	3	49313077	49382536	79	9	14477	5.7271	5.1071e-09
ARIH2	3	48951265	49024474	68	8	14477	5.7148	5.4917e-09
PRKAR2A	3	48782517	48890270	60	7	14477	5.6574	7.6825e-09
TMEM89	3	48656775	48664189	6	2	14477	5.4863	2.0525e-08
SLC25A20	3	48892856	48941426	38	5	14477	5.4599	2.3815e-08
LAMB2	3	49157047	49175599	15	8	14477	5.4544	2.4572e-08
ARIH2OS	3	48953721	48961818	13	3	14477	5.3517	4.3575e-08
C3orf84	3	49213569	49234291	27	4	14477	5.3253	5.0393e-08
USP19	3	49143979	49163371	15	5	14477	5.3083	5.5339e-08
ADK	10	75905943	76470561	750	19	14477	5.1692	1.1755e-07
DAG1	3	49501136	49574551	105	10	14477	5.1611	1.2277e-07
P4HTM	3	49022304	49046082	16	3	14477	5.0153	2.6474e-07
BSN	3	49586922	49710482	158	13	14477	4.9384	3.9378e-07
CDHR4	3	49826665	49842254	23	9	14477	4.913	4.4837e-07
NCAM1	11	112826969	113150658	843	42	14477	4.8626	5.7931e-07
ZNF804A	2	185458093	185805714	696	24	14477	4.8269	6.9335e-07
MGMT	10	131260454	131567283	1158	47	14477	4.7509	1.0128e-06
AMT	3	49452711	49465111	18	3	14477	4.7419	1.0586e-06
NICN1	3	49458266	49471777	22	4	14477	4.6931	1.3456e-06
CAMKV	3	49893914	49912655	31	6	14477	4.6745	1.4736e-06
RFPL1	22	29829572	29839944	29	5	14477	4.6503	1.6572e-06
MST1	3	49719880	49731196	12	4	14477	4.65	1.6595e-06
RNF123	3	49721950	49760462	54	9	14477	4.6385	1.7546e-06
TRAIP	3	49864528	49898992	48	7	14477	4.6255	1.8683e-06
APEH	3	49706427	49722436	22	5	14477	4.6031	2.0812e-06
GPR75-ASB3	2	53895930	54092170	565	25	14477	4.5899	2.2173e-06
EXOC4	7	132932823	133752014	1310	28	14477	4.552	2.6575e-06
PDE4B	1	66253193	66841762	1386	71	14477	4.5002	3.3939e-06
WDR6	3	49039637	49054886	8	2	14477	4.4633	4.0355e-06
RHOA	3	49395069	49454526	102	9	14477	4.4361	4.5799e-06
CALML6	1	1841266	1850233	18	3	14477	4.4023	5.3546e-06
ASB3	2	53895617	54019146	377	24	14477	4.3937	5.5711e-06
SPATS2	12	49755688	49922708	294	14	14477	4.3303	7.4465e-06
METAP1D	2	172859804	172948658	223	26	14477	4.3138	8.0246e-06
TMEM52	1	1847529	1855740	15	2	14477	4.2819	9.2671e-06
FAM19A2	12	62100529	62591620	1427	75	14477	4.2818	9.2697e-06
COL7A1	3	48600006	48637593	37	13	14477	4.2556	1.0422e-05
C17orf59	17	8090151	8098564	12	4	14477	4.2293	1.1719e-05
PTBP2	1	97182161	97282105	178	13	14477	4.2203	1.2197e-05
HYAL2	3	50353721	50365281	5	3	14477	4.2097	1.2784e-05
IP6K1	3	49760228	49828973	107	10	14477	4.1853	1.4238e-05
ERLEC1	2	54009068	54047456	79	12	14477	4.1824	1.4423e-05
GNB1	1	1715225	1827552	106	9	14477	4.1723	1.5078e-05
CTNNB1	3	41231401	41283439	57	5	14477	4.1652	1.5557e-05
CCDC151	19	11529772	11551853	25	3	14477	4.1622	1.576e-05
RBM6	3	49972474	50116185	249	13	14477	4.1201	1.8937e-05
SUOX	12	56386043	56400809	15	5	14477	4.1108	1.9717e-05
PRKCSH	19	11541111	11563283	27	2	14477	4.0961	2.1009e-05
ARHGEF15	17	8208556	8227334	56	12	14477	4.0479	2.5835e-05
GMPPB	3	49757409	49766407	12	3	14477	4.0291	2.7999e-05
SEMA6D	15	47471403	48067920	1560	55	14477	4.0172	2.9449e-05
SOX5	12	23680938	24720383	2799	205	14477	4.0035	3.1206e-05
ERBB3	12	56468809	56498791	36	6	14477	3.9779	3.4758e-05
TCTA	3	49444639	49455409	16	3	14477	3.975	3.5187e-05
SLC32A1	20	37348105	37359515	23	6	14477	3.9634	3.6947e-05
CTBP2	10	126674918	126854624	642	58	14477	3.9621	3.7153e-05
CNTLN	9	17129989	17505421	1232	34	14477	3.9598	3.7504e-05
ZEB2	2	145140442	145282958	182	32	14477	3.9407	4.0618e-05
UBA7	3	49841138	49856391	12	3	14477	3.9337	4.1822e-05
GPR75	2	54078550	54092170	38	9	14477	3.9237	4.3595e-05
CYB561D2	3	50383265	50393000	4	2	14477	3.9177	4.4698e-05
NPRL2	3	50383418	50393486	4	2	14477	3.9177	4.4698e-05
CCDC83	11	85561144	85632564	227	17	14477	3.8379	6.2051e-05
LOC283278	11	16799009	16814037	29	7	14477	3.8244	6.5556e-05
PXDNL	8	52230637	52727005	1609	52	14477	3.8159	6.7848e-05
NADK	1	1681171	1716508	57	5	14477	3.8107	6.9282e-05
B3GALT2	1	193146360	193160743	15	2	14477	3.8069	7.0364e-05
TMEM107	17	8074796	8084723	27	6	14477	3.8067	7.0428e-05
RBM5	3	50121341	50157897	42	7	14477	3.7883	7.5843e-05
AMIGO3	3	49752767	49762238	9	3	14477	3.7778	7.9124e-05
FAM212A	3	49835687	49843963	7	3	14477	3.7486	8.8909e-05
DYNC1I2	2	172538919	172608168	134	16	14477	3.7445	9.0368e-05
ZC3H8	2	112971939	113017664	58	8	14477	3.7398	9.2085e-05
NR5A1	9	127242015	127274769	34	2	14477	3.7377	9.2838e-05
CHAC2	2	53989929	54003820	40	10	14477	3.7233	9.8321e-05
ODF4	17	8238158	8250864	51	6	14477	3.7101	0.0001036
EBF1	5	158121416	158531788	743	55	14477	3.6902	0.00011203
ADGRD1	12	131433452	131627510	805	54	14477	3.6826	0.00011544
RPL15	3	23953295	23966687	18	5	14477	3.6728	0.00011996
RAB5B	12	56362697	56391967	46	6	14477	3.662	0.00012512
NEGR1	1	71867125	72753533	1735	82	14477	3.6444	0.00013403
SCUBE1	22	43597729	43744394	577	72	14477	3.639	0.00013687
PER1	17	8042288	8064723	50	9	14477	3.6387	0.00013698
SLC10A7	4	147173637	147448123	526	21	14477	3.6315	0.00014089
SLC35E2	1	1654777	1682438	16	2	14477	3.6212	0.00014664
MST1R	3	49922935	49946311	28	4	14477	3.6201	0.00014724
CELF1	11	47485989	47579792	94	16	14477	3.615	0.0001502
IKZF5	10	124748822	124773366	82	12	14477	3.6146	0.00015041
SHPK	17	3510056	3544616	125	20	14477	3.6123	0.00015174
KIF5A	12	57938812	57981916	54	11	14477	3.6009	0.00015854
SNX14	6	86213714	86308850	147	18	14477	3.599	0.00015971
NDUFS3	11	47595562	47607615	17	7	14477	3.5918	0.00016421
RGPD8	2	113124446	113196222	30	6	14477	3.5806	0.00017141
NR5A2	1	199991730	200148052	504	46	14477	3.5797	0.00017197
CDC73	1	193086088	193225445	158	9	14477	3.5725	0.00017678
CTNND1	11	57515756	57588152	86	11	14477	3.5681	0.00017978
AURKB	17	8106549	8118944	35	9	14477	3.5679	0.00017991
PNISR	6	99845034	99878263	67	9	14477	3.5675	0.0001802
ZNF804B	7	88383753	88967846	1961	76	14477	3.5452	0.00019619
SNX27	1	151579454	151673059	107	10	14477	3.5385	0.00020122
GPX1	3	49393109	49400791	11	3	14477	3.5353	0.00020367
VCL	10	75752836	75881418	159	16	14477	3.5261	0.00021087
KLF12	13	74258649	74713400	1191	104	14477	3.5249	0.00021184
TRIM33	1	114933899	115058781	285	15	14477	3.5102	0.0002239
AP3M1	10	75878515	75915826	76	6	14477	3.507	0.00022663
VAMP2	17	8060965	8071293	21	4	14477	3.5046	0.00022863
ALDH16A1	19	49951473	49975805	70	6	14477	3.5018	0.00023102
SYNCRIP	6	86316002	86358568	58	10	14477	3.495	0.000237
PLTP	20	44525759	44546003	45	12	14477	3.4905	0.00024104
SLC25A12	2	172638415	172755816	266	19	14477	3.4783	0.00025232
TMEM51	1	15474028	15548474	359	24	14477	3.4719	0.00025843
TRAF7	16	2200763	2229630	13	3	14477	3.4646	0.00026552
LGR4	11	27386008	27499338	205	27	14477	3.4572	0.00027287
GBE1	3	81537350	81815950	445	24	14477	3.4393	0.00029157
MON1A	3	49944802	49972445	35	8	14477	3.4287	0.00030323
CTC1	17	8126639	8156413	77	12	14477	3.4283	0.00030367
NEFH	22	29871181	29888779	39	9	14477	3.4276	0.0003045
INHBE	12	57844096	57853291	11	3	14477	3.4247	0.00030776
ACSF2	17	48498519	48553700	114	12	14477	3.4245	0.00030791
MYO5A	15	52597980	52826247	563	14	14477	3.4145	0.00031946
PIH1D1	19	49948050	49960266	40	3	14477	3.4131	0.00032113
ZNF335	20	44575792	44606560	81	17	14477	3.4055	0.00033027
TMX2	11	57474995	57509945	51	6	14477	3.3969	0.0003408
ACTR1A	10	104237486	104267580	85	5	14477	3.3909	0.00034829
CST9L	20	23543869	23554386	51	3	14477	3.3838	0.00035743
YPEL4	11	57411060	57422417	19	4	14477	3.3824	0.00035931
MMP9	20	44632547	44646700	41	6	14477	3.3764	0.00036716
LOC100505797	18	70530047	70550134	44	13	14477	3.3687	0.00037764
DBN1	5	176882113	176905694	22	2	14477	3.3581	0.00039238
ZC3H6	2	113028178	113099140	134	9	14477	3.3516	0.00040178
GDNF-AS1	5	37835540	37877401	140	15	14477	3.346	0.00040994
CDKN2AIP	4	184360788	184370848	42	3	14477	3.3404	0.00041831
GLRX2	1	193064095	193080659	20	4	14477	3.3399	0.00041906
ERBB4	2	212238942	213408879	3784	159	14477	3.3312	0.00043241
EFTUD2	17	42926155	42981993	161	17	14477	3.3295	0.00043498
EPN3	17	48605043	48622611	62	10	14477	3.3242	0.00044333
FOSL2	2	28610704	28639016	46	7	14477	3.3225	0.0004461
CCDC103	17	42972080	42985041	41	7	14477	3.3195	0.00045084
COQ3	6	99815779	99847082	96	12	14477	3.318	0.00045329
C11orf31	11	57503722	57512383	7	2	14477	3.3156	0.00045722
AK2	1	33472041	33507512	35	3	14477	3.3137	0.00046041
KBTBD4	11	47592249	47605567	11	5	14477	3.3085	0.00046899
FAM180B	11	47603230	47612246	14	5	14477	3.3027	0.00047884
ESR2	14	64692251	64810268	249	25	14477	3.3022	0.00047968
CELF3	1	151671034	151694290	39	6	14477	3.2985	0.00048607
ARPP19	15	52837884	52866436	62	6	14477	3.2894	0.00050205
FSCN2	17	79476022	79505656	58	8	14477	3.2891	0.00050253
GPC6	13	93874078	95061774	3087	151	14477	3.2878	0.00050494
OR9Q1	11	57786353	57950559	553	23	14477	3.2822	0.000515
ST8SIA3	18	55014721	55037662	48	7	14477	3.2784	0.00052201
KNOP1	16	19716173	19734726	28	2	14477	3.2774	0.00052379
MYL4	17	45261728	45302545	82	16	14477	3.2749	0.00052843
PSME4	2	54089704	54202977	298	16	14477	3.2738	0.00053055
ADARB1	21	46489493	46647978	397	22	14477	3.269	0.00053966
CHAD	17	48540353	48552242	20	3	14477	3.2684	0.00054071
SWT1	1	185121155	185262413	143	9	14477	3.2658	0.00054582
LOXL4	10	100005943	100033007	56	7	14477	3.2633	0.00055061
BNIPL	1	151004029	151021576	39	9	14477	3.2583	0.00056045
BTBD18	11	57509486	57524253	15	4	14477	3.2479	0.0005812
PRR7	5	176868796	176884787	14	2	14477	3.2456	0.00058605
RCAN2	6	46186967	46464804	449	21	14477	3.2406	0.00059644
ZNF407	18	72260106	72779128	832	30	14477	3.2368	0.00060433
SLC17A7	19	49931155	49950617	42	7	14477	3.2358	0.00060647
ARNTL	11	13294325	13410313	268	31	14477	3.2327	0.00061315
RBM23	14	23368354	23393396	61	7	14477	3.2322	0.0006143
RPS26	12	56430686	56439507	13	5	14477	3.2321	0.00061447
IQCK	16	19722778	19870587	234	10	14477	3.2259	0.00062795
THEG	19	360250	381688	54	11	14477	3.2257	0.00062839
PFAS	17	8147596	8175309	81	14	14477	3.221	0.00063871
SRSF10	1	24291435	24311953	1	1	14477	3.2178	0.0006459
GFAP	17	42981494	42997920	62	14	14477	3.2144	0.00065352
PWWP2A	5	159501389	159551452	66	8	14477	3.2089	0.00066632
GRIA4	11	105475800	105854319	717	37	14477	3.2075	0.00066953
STK35	20	2077528	2130701	131	14	14477	3.2068	0.00067104
SATB2	2	200132723	200340989	233	18	14477	3.2064	0.00067208
PRMT5	14	23388233	23403789	43	5	14477	3.2024	0.00068155
SLC12A1	15	48493498	48597775	137	9	14477	3.2008	0.00068517
SUFU	10	104258719	104394714	297	12	14477	3.2	0.0006871
ID4	6	19832579	19843931	24	6	14477	3.1978	0.0006925
C1orf109	1	38145742	38163007	56	6	14477	3.194	0.00070151
SERPINI1	3	167448432	167544857	292	18	14477	3.1908	0.00070928
GRK6	5	176848687	176871350	21	3	14477	3.1837	0.00072707
CDC27	17	45193810	45271665	163	21	14477	3.17	0.00076218
MED19	11	57469682	57484804	25	5	14477	3.1684	0.0007663
CPT1B	22	51005790	51022096	62	10	14477	3.157	0.00079707
NSUN3	3	93776855	93847130	40	9	14477	3.155	0.00080249
TCF4	18	52888062	53308252	669	50	14477	3.1447	0.00083122
NKIRAS1	3	23932052	23963537	59	9	14477	3.1399	0.00084498
UQCRC1	3	48634932	48652391	13	4	14477	3.138	0.00085056
ACTN2	1	236844754	236929431	276	26	14477	3.1345	0.00086069
MINOS1	1	19918471	19957815	89	12	14477	3.1319	0.00086842
NR6A1	9	127278054	127538589	84	2	14477	3.1281	0.00087973
MTX3	5	79271039	79292088	42	5	14477	3.127	0.00088303
ZDHHC5	11	57430223	57470159	63	10	14477	3.1265	0.00088455
PCMTD1	8	52728640	52816735	305	12	14477	3.1223	0.00089737
ENOX1	13	43785835	44366116	1348	67	14477	3.1175	0.00091182
TUSC2	3	50360841	50370668	5	2	14477	3.1137	0.00092382
FES	15	91422665	91440506	38	6	14477	3.1113	0.00093138
TRPS1	8	116419224	116718299	369	15	14477	3.1049	0.00095164
PPP1R36	14	65011620	65057599	124	15	14477	3.0992	0.00097034
STAC3	12	57635741	57649971	13	5	14477	3.097	0.0009773
ACTG1	17	79475497	79484892	27	6	14477	3.0904	0.00099941
ACADSB	10	124763429	124819306	189	24	14477	3.0877	0.0010085
C1orf195	1	15489192	15503120	60	9	14477	3.0728	0.0010604
OR9I1	11	57884472	57891916	16	4	14477	3.0711	0.0010662
IVNS1ABP	1	185264020	185291461	26	6	14477	3.0708	0.0010674
JRK	8	143737374	143756412	80	7	14477	3.0655	0.0010864
MEIS2	15	37181722	37398500	398	58	14477	3.064	0.0010921
FURIN	15	91406885	91428187	41	7	14477	3.0628	0.0010964
MAP3K14	17	43338988	43399414	109	16	14477	3.0548	0.0011262
EPHA3	3	89151674	89532784	635	21	14477	3.0515	0.0011384
TMEM14A	6	52530884	52552886	85	10	14477	3.0458	0.0011601
PCIF1	20	44558313	44578232	44	12	14477	3.0416	0.0011766
ODF3B	22	50967336	50976008	29	7	14477	3.0406	0.0011805
SLC2A4	17	7179986	7192867	24	4	14477	3.0398	0.0011837
CHRM3	1	239544876	240080250	1200	82	14477	3.0378	0.0011917
ALDH18A1	10	97364186	97421759	199	22	14477	3.0332	0.0012098
AKNA	9	117094929	117165783	135	17	14477	3.0307	0.0012201
MYCBPAP	17	48580745	48610363	88	10	14477	3.0277	0.0012323
C11orf58	11	16755148	16781401	43	8	14477	3.0276	0.0012327
ULK4	3	41286590	42061080	2314	30	14477	3.0275	0.0012328
PARM1	4	75853285	75976825	158	15	14477	3.0258	0.0012399
SMURF1	7	98623558	98746743	180	26	14477	3.0248	0.0012441
MYBPC3	11	47351457	47379253	65	14	14477	3.0248	0.0012442
SRSF1	17	56076780	56089707	16	4	14477	3.023	0.0012515
TTL	2	113234743	113291723	113	10	14477	3.0189	0.0012686
ALDH1A1	9	75514078	75658633	236	25	14477	3.0182	0.0012713
PTCH1	9	98203764	98284247	147	12	14477	3.0174	0.0012746
MSANTD4	11	105877129	105897981	30	6	14477	3.0168	0.0012774
HTR1B	6	78170448	78178120	21	5	14477	3.0152	0.001284
VPS33B	15	91540274	91570833	88	12	14477	3.0152	0.0012841
RBFOX1	16	5284469	7764842	12490	519	14477	3.0099	0.0013066
LOC101927160	7	75699226	75706711	25	5	14477	3.0038	0.0013331
SH2B3	12	111838720	111890927	33	4	14477	2.9984	0.0013569
CTDNEP1	17	7145406	7160259	13	2	14477	2.996	0.0013676
TROVE2	1	193023552	193062407	33	5	14477	2.9959	0.0013683
GDNF	5	37811279	37844782	94	17	14477	2.9958	0.0013686
ORC5	7	103765288	103853495	309	12	14477	2.991	0.0013901
CLP1	11	57420216	57430837	14	3	14477	2.989	0.0013993
MDH2	7	75672182	75698326	58	6	14477	2.9887	0.0014009
GCNT4	5	74321746	74355743	92	14	14477	2.9884	0.001402
P2RY1	3	152547736	152557345	19	3	14477	2.9831	0.0014265
HSPB7	1	16339023	16351084	76	8	14477	2.9797	0.0014426
CLUH	17	2591180	2620053	45	5	14477	2.9797	0.0014429
ENO4	10	118603741	118643612	44	7	14477	2.9785	0.0014483
DTNB	2	25598567	25901516	426	38	14477	2.9749	0.0014656
OLFML2A	9	127534435	127578661	40	6	14477	2.9729	0.0014752
PTBP3	9	114978495	115100944	287	7	14477	2.9689	0.0014944
PRUNE	1	150975867	151009689	77	17	14477	2.9643	0.0015167
C16orf78	16	49402808	49434821	85	8	14477	2.9641	0.0015178
NIPSNAP1	22	29949297	29982326	84	8	14477	2.9639	0.0015191
ZBTB17	1	16266864	16307627	63	11	14477	2.9628	0.0015244
PTPMT1	11	47581888	47596513	13	4	14477	2.9604	0.0015363
TIGAR	12	4425359	4470694	125	17	14477	2.9558	0.0015595
SCMH1	1	41491371	41712815	527	20	14477	2.946	0.0016094
PSMC6	14	53168894	53196216	28	4	14477	2.9433	0.0016237
GRIK4	11	120377465	120861014	1160	99	14477	2.9425	0.001628
SLC9A8	20	48424250	48510279	254	16	14477	2.9423	0.0016287
VASH2	1	213118887	213166486	101	16	14477	2.9403	0.0016397
PUM1	1	31402853	31543838	235	16	14477	2.94	0.001641
C1orf106	1	200855627	200886364	83	16	14477	2.9351	0.0016673
CEP290	12	88441290	88540993	129	10	14477	2.9344	0.0016708
R3HCC1L	10	99889381	100006154	192	13	14477	2.9318	0.0016851
C14orf93	14	23454610	23484375	31	6	14477	2.9301	0.0016941
AJUBA	14	23438886	23456851	25	3	14477	2.9297	0.0016965
UTRN	6	144601434	145175670	1019	58	14477	2.9293	0.0016985
CLCNKA	1	16343486	16362048	109	13	14477	2.9246	0.0017247
GCSAM	3	111838188	111857453	37	7	14477	2.9223	0.0017371
STYX	14	53191883	53243207	81	7	14477	2.9215	0.0017415
THOC5	22	29902656	29954749	118	10	14477	2.917	0.0017673
ELP5	17	7150372	7164759	20	3	14477	2.9169	0.0017676
GNPTAB	12	102137775	102229645	194	20	14477	2.9146	0.0017808
RAB40C	16	634357	680773	118	6	14477	2.9106	0.0018037
PCNP	3	101287997	101314781	63	9	14477	2.9065	0.0018275
GLRB	4	157992277	158094751	289	18	14477	2.9063	0.0018286
KMT2E	7	104649637	104756032	142	9	14477	2.9057	0.001832
CNN1	19	11644579	11662639	40	6	14477	2.9047	0.0018381
EFTUD1	15	82421061	82560104	416	29	14477	2.8998	0.0018669
HAT1	2	172773935	172850100	164	20	14477	2.8952	0.0018944
ZBTB25	14	64914785	64975656	116	9	14477	2.8922	0.0019131
QRSL1	6	107072441	107117792	154	18	14477	2.8907	0.001922
DVL2	17	7127161	7142867	16	4	14477	2.8859	0.0019517
PARD3	10	34396988	35109253	1526	53	14477	2.883	0.0019693
ZNF653	19	11592742	11621738	78	6	14477	2.8826	0.0019718
STYXL1	7	75624110	75682321	119	13	14477	2.8805	0.0019851
PHF23	17	7136847	7147825	9	3	14477	2.8745	0.0020234
BARD1	2	215588870	215679428	450	31	14477	2.8737	0.0020285
TRMT10C	3	101275680	101286790	20	5	14477	2.8701	0.0020519
CBR3	21	37501614	37520360	78	8	14477	2.8687	0.0020609
RAPSN	11	47457808	47475730	42	7	14477	2.8686	0.0020616
BACE1	11	117154902	117191972	66	16	14477	2.8685	0.0020621
SLC25A35	17	8189582	8203709	49	10	14477	2.8675	0.0020689
B3GALTL	13	31769112	31907913	280	16	14477	2.8645	0.002088
TCEB3CL2	18	44541231	44549607	6	2	14477	2.8604	0.0021153
ZBTB1	14	64966292	65001908	88	7	14477	2.8602	0.0021172
SRPK2	7	104752548	105044614	462	14	14477	2.8594	0.0021224
HAUS4	14	23413937	23431352	25	3	14477	2.8567	0.0021407
IGSF3	1	117115520	117215377	61	8	14477	2.8556	0.0021476
LHPP	10	126145341	126304210	826	50	14477	2.8548	0.0021529
SELENBP1	1	151335278	151350210	31	9	14477	2.8544	0.0021562
PRC1	15	91507768	91542881	108	11	14477	2.8489	0.0021935
GABARAP	17	7142238	7150753	5	2	14477	2.8469	0.0022071
ARL13B	3	93693983	93776022	51	8	14477	2.8463	0.0022118
ACADVL	17	7115444	7130086	18	3	14477	2.8422	0.0022401
FOXA2	20	22560142	22571101	16	2	14477	2.8418	0.0022431
SOX6	11	15986495	16502935	693	39	14477	2.8395	0.002259
FAM120A	9	96209173	96329897	325	17	14477	2.8294	0.0023321
LGALSL	2	64676327	64690017	19	6	14477	2.8292	0.0023336
MINOS1-NBL1	1	19918471	19986449	194	28	14477	2.8272	0.0023481
C16orf45	16	15523325	15683616	182	20	14477	2.8157	0.0024335
ZCCHC4	4	25309396	25375690	198	17	14477	2.8134	0.0024509
MBOAT4	8	29987687	30007200	47	4	14477	2.8061	0.0025069
CUL3	2	225333367	225455114	274	12	14477	2.8037	0.0025259
ZNF574	19	42574057	42587219	1	1	14477	2.8022	0.002538
ECSIT	19	11615231	11644987	55	6	14477	2.8006	0.0025505
FAM181A	14	94380240	94397454	52	11	14477	2.7974	0.0025756
OS9	12	58082738	58116840	55	6	14477	2.7884	0.0026484
KRBA2	17	8270473	8285027	36	6	14477	2.788	0.0026514
ELOVL3	10	103981143	103990846	11	4	14477	2.7822	0.0026993
C12orf29	12	88424268	88445437	17	4	14477	2.7815	0.0027052
ATXN2	12	111888518	112042480	109	6	14477	2.7771	0.002742
GPR139	16	20041481	20090100	171	20	14477	2.7761	0.0027505
LRRC16B	14	24516206	24540437	41	11	14477	2.7734	0.0027734
WDR76	15	44114112	44162117	55	3	14477	2.7687	0.002814
CFAP74	1	1851890	1940276	219	14	14477	2.7681	0.0028192
NEK1	4	170312921	170538778	475	13	14477	2.7648	0.0028481
RPL7L1	6	42842354	42859127	46	7	14477	2.7643	0.0028519
MACROD2	20	13971146	16035342	5821	275	14477	2.7641	0.0028541
ZFR	5	32352956	32449844	249	23	14477	2.7617	0.002875
CKMT1A	15	43980084	43992920	4	1	14477	2.7613	0.0028785
ANKRD63	15	40572145	40579787	12	4	14477	2.7605	0.0028857
CCDC43	17	42753305	42772355	17	6	14477	2.7602	0.0028882
SUMO4	6	149716284	149723682	24	5	14477	2.7586	0.0029029
BTNL9	5	180462203	180490023	82	11	14477	2.7562	0.0029234
CYP7B1	8	65507029	65716348	371	20	14477	2.7511	0.0029696
ZBTB32	19	36190389	36209440	38	8	14477	2.7499	0.0029809
ELAVL3	19	11560643	11596806	75	9	14477	2.7477	0.003001
USP45	6	99878682	99968565	231	17	14477	2.7476	0.003002
NR3C1	5	142655996	143118322	1048	68	14477	2.7437	0.0030376
PDIA3	15	44033326	44066304	37	4	14477	2.7434	0.0030407
SPINT2	19	38750098	38784754	91	14	14477	2.7428	0.0030462
DLG4	17	7091709	7128369	45	8	14477	2.7426	0.0030474
SYN2	3	12177150	12235032	128	16	14477	2.7414	0.0030585
THBS4	5	79326170	79380611	131	10	14477	2.7411	0.0030615
BCL2A1	15	80251732	80268643	27	3	14477	2.7391	0.0030802
C10orf131	10	97662722	97699915	116	18	14477	2.738	0.0030911
ACTR5	20	37371933	37402589	128	13	14477	2.7375	0.0030951
MOCS2	5	52390009	52410602	70	8	14477	2.7356	0.0031129
SPHKAP	2	228843170	229051836	689	25	14477	2.7354	0.0031155
GCG	2	162997879	163013914	22	1	14477	2.7313	0.0031539
NUP160	11	47798170	47875057	126	11	14477	2.7298	0.0031685
PENK	8	57352013	57364282	45	7	14477	2.7275	0.0031907
PPBP	4	74850656	74858907	17	1	14477	2.7259	0.0032064
PSCA	8	143746726	143765645	88	8	14477	2.7257	0.0032079
FGF23	12	4475893	4493894	44	8	14477	2.7229	0.0032356
NCOA5	20	44688124	44723580	75	10	14477	2.7222	0.0032421
AGBL2	11	47679643	47741928	97	10	14477	2.7212	0.0032526
ATL2	2	38520527	38609432	178	15	14477	2.7193	0.0032706
OLFM2	19	9962894	10052070	193	17	14477	2.7076	0.0033889
ERC1	12	1095404	1606599	1552	38	14477	2.7074	0.0033907
CHCHD3	7	132468123	132771839	544	19	14477	2.7071	0.0033932
DCTN6	8	30008813	30042655	50	6	14477	2.7064	0.003401
SLFNL1	1	41479769	41494116	48	10	14477	2.7064	0.0034012
MFAP1	15	44095233	44121951	33	3	14477	2.7045	0.0034206
PRKCH	14	61783515	62019198	624	53	14477	2.7031	0.0034353
OR9Q2	11	57952906	57960490	22	5	14477	2.7018	0.0034479
BTNL3	5	180410845	180435227	27	3	14477	2.6995	0.0034726
SYNE3	14	95882331	95988000	434	65	14477	2.6986	0.0034814
PRRC2C	1	171449652	171564150	267	16	14477	2.6977	0.0034906
SERINC4	15	44084872	44097295	8	3	14477	2.6941	0.003529
HYPK	15	44087619	44096287	8	3	14477	2.6941	0.003529
CXCL5	4	74859859	74869446	10	3	14477	2.6925	0.0035461
TRPT1	11	63989771	63998726	14	6	14477	2.6922	0.0035494
NUDT22	11	63988730	63998991	15	7	14477	2.6909	0.0035632
CCDC148	2	159026369	159318297	1231	44	14477	2.6891	0.0035824
SIX4	14	61174756	61196039	18	4	14477	2.6832	0.003646
SEL1L	14	81936391	82005205	74	13	14477	2.6796	0.0036859
S1PR4	19	3173250	3181835	5	1	14477	2.6788	0.003694
MTMR3	22	30274149	30428357	327	19	14477	2.674	0.0037474
ARHGAP15	2	143881899	144527421	1432	74	14477	2.6723	0.0037664
CNPY4	7	99712265	99724631	15	5	14477	2.672	0.0037702
C4orf3	4	120216074	120230600	38	7	14477	2.6671	0.0038258
PLCB2	15	40574961	40605174	52	10	14477	2.6668	0.0038291
EVI2B	17	29628388	29646130	18	2	14477	2.6667	0.0038305
C7orf62	7	88421920	88430031	33	5	14477	2.6648	0.0038518
MADD	11	47285927	47353082	140	13	14477	2.6628	0.0038751
BMP4	14	54414954	54428554	23	5	14477	2.6599	0.003908
GLI1	12	57848918	57867551	41	7	14477	2.6589	0.0039197
BHLHE22	8	65487795	65497691	14	5	14477	2.6589	0.00392
FOXP1	3	71002365	71638140	1224	105	14477	2.6584	0.0039259
ZMYND10	3	50377037	50388459	7	3	14477	2.6578	0.0039327
EVI2A	17	29641928	29653767	17	1	14477	2.6552	0.0039635
C18orf21	18	33547588	33560750	22	3	14477	2.6548	0.0039681
C1orf56	1	151015259	151025396	13	5	14477	2.6537	0.0039809
ZSWIM5	1	45480571	45677250	297	15	14477	2.6497	0.0040283
CDCA8	1	38153073	38176891	74	8	14477	2.649	0.0040362
NIN	14	51184981	51302839	272	34	14477	2.6476	0.0040532
CREB5	7	28333940	28867011	1560	130	14477	2.6458	0.0040746
TEK	9	27104147	27231672	703	63	14477	2.6446	0.0040894
ARHGEF3	3	56759946	57118336	1045	79	14477	2.6426	0.0041134
KIF18B	17	43000579	43030079	88	18	14477	2.6421	0.0041199
ZNF80	3	113951870	113961425	43	8	14477	2.6401	0.0041446
GMPS	3	155583325	155658650	208	12	14477	2.6396	0.0041506
KLHL24	3	183348398	183403807	202	3	14477	2.6387	0.0041617
CLDN7	17	7161722	7171863	15	4	14477	2.6381	0.0041687
PIGG	4	487989	534820	146	8	14477	2.6343	0.0042155
ZAK	2	173935440	174134237	633	36	14477	2.6329	0.0042334
CCDC64	12	120422648	120533799	191	14	14477	2.6318	0.0042473
TAB2	6	149634436	149734247	278	14	14477	2.6311	0.0042554
PPM1K	4	89177261	89210983	39	6	14477	2.6298	0.0042723
NRP1	10	33464919	33628833	596	47	14477	2.6295	0.0042751
GABPB2	1	151037784	151092507	120	14	14477	2.6288	0.0042848
HORMAD2	22	30471453	30574564	196	20	14477	2.6253	0.0043286
FMNL1	17	43294192	43326185	64	11	14477	2.6225	0.0043639
GMPR	6	16233811	16297280	166	23	14477	2.6225	0.0043642
DIO2	14	80662368	80702397	55	7	14477	2.6225	0.0043648
FRRS1L	9	111898081	111934571	136	20	14477	2.6223	0.0043666
SEMA3F	3	50187562	50228008	72	10	14477	2.6223	0.0043668
CAAP1	9	26839183	26897826	143	18	14477	2.62	0.0043965
MARCH10	17	60777175	60890705	235	17	14477	2.6196	0.0044013
YWHAE	17	1246333	1308669	202	20	14477	2.6177	0.0044256
TMC1	9	75131717	75452767	902	25	14477	2.6154	0.0044555
TLE2	19	2996136	3052846	68	9	14477	2.6127	0.0044916
KLF9	9	72998013	73034573	58	13	14477	2.6094	0.0045349
P2RX4	12	121642664	121673409	109	12	14477	2.6066	0.0045729
MATN3	2	20190313	20217455	67	14	14477	2.6062	0.0045772
SCAI	9	127703387	127910838	294	13	14477	2.6057	0.0045843
NR1D2	3	23981751	24023609	118	14	14477	2.6032	0.0046174
ANGEL2	1	213164024	213194168	30	5	14477	2.6024	0.0046283
GRIK5	19	42500968	42579278	30	4	14477	2.6003	0.0046573
SEC11C	18	56801709	56827569	97	10	14477	2.598	0.0046883
TCTN3	10	97421653	97458900	87	16	14477	2.5974	0.0046963
FNBP4	11	47736555	47794012	93	9	14477	2.596	0.0047159
PROS1	3	93590381	93697934	48	7	14477	2.5929	0.0047584
TMEM120A	7	75614655	75628992	37	9	14477	2.5899	0.0047995
WDR35	2	20108524	20194884	190	18	14477	2.589	0.0048133
PF4	4	74845042	74852841	15	2	14477	2.5888	0.0048156
NDUFS1	2	206986303	207029243	112	9	14477	2.586	0.0048554
POU2F2	19	42588762	42641625	20	3	14477	2.5856	0.004861
STMN1	1	26209170	26238368	36	4	14477	2.5853	0.0048649
LEFTY2	1	226122798	226134083	22	6	14477	2.5852	0.0048658
DNAH2	17	7615631	7738558	253	26	14477	2.5841	0.0048818
ZSCAN5B	19	56699558	56714207	52	6	14477	2.582	0.0049113
GNPNAT1	14	53240411	53263386	21	4	14477	2.5815	0.0049189
DRAM1	12	102266105	102318901	269	14	14477	2.5803	0.0049357
SLC31A1	9	115978808	116028272	142	17	14477	2.5774	0.0049767
RBM44	2	238702032	238752951	107	13	14477	2.5765	0.0049902
CHD8	14	21851853	21929276	116	10	14477	2.5762	0.0049949
CYHR1	8	145673815	145696031	21	2	14477	2.5761	0.0049964
KLHDC7B	22	50981462	50990952	46	11	14477	2.5734	0.0050346
TMEM88	17	7753181	7760917	12	4	14477	2.573	0.005041
FAM131C	1	16382764	16405127	84	9	14477	2.5713	0.0050663
BNIP3	10	133779704	133800435	54	4	14477	2.5699	0.0050864
NF1	17	29416945	29706195	267	4	14477	2.5689	0.0051012
LIN37	19	36234262	36246920	27	6	14477	2.5689	0.0051016
RERE	1	8410964	8882699	639	22	14477	2.5682	0.005111
PPP1R14A	19	38740377	38752231	39	6	14477	2.5678	0.0051176
MGAT4B	5	179223097	179238952	45	7	14477	2.566	0.0051445
KBTBD3	11	105920325	105953465	52	8	14477	2.564	0.0051743
C1QL4	12	49724700	49735971	23	4	14477	2.5637	0.0051781
RAPGEF4	2	173595525	173919121	834	58	14477	2.5625	0.0051967
PLXNB1	3	48443761	48476460	27	4	14477	2.5618	0.0052061
DAW1	2	228731325	228790631	256	12	14477	2.5616	0.00521
FBN1	15	48699003	48942985	325	10	14477	2.5597	0.0052376
TYRO3	15	41846220	41873036	42	7	14477	2.5593	0.0052435
GINM1	6	149882528	149913567	20	3	14477	2.5576	0.0052703
DNAJB7	22	41254053	41263130	8	4	14477	2.5568	0.0052823
MRPL34	19	17408616	17419152	39	6	14477	2.5546	0.0053157
CCL15	17	34321976	34334084	44	4	14477	2.5542	0.005321
DHRS11	17	34943226	34958733	18	3	14477	2.5542	0.0053223
UCHL5	1	192979996	193034237	38	7	14477	2.5502	0.0053826
DENND1A	9	126140433	126697423	1200	45	14477	2.548	0.0054168
PSENEN	19	36231478	36239556	23	6	14477	2.5464	0.0054414
U2AF1L4	19	36231928	36241409	27	6	14477	2.5438	0.0054826
CCDC152	5	42751920	42804039	128	10	14477	2.5394	0.0055514
ABCA7	19	1035102	1067071	157	24	14477	2.5339	0.0056393
PKD1L3	16	71961941	72038877	319	20	14477	2.5334	0.005648
SF3B5	6	144414518	144421754	19	6	14477	2.5327	0.0056596
KCNH3	12	49927834	49953591	46	6	14477	2.5319	0.0056723
SHISA9	16	12990477	13335773	1310	85	14477	2.5314	0.0056807
GORASP2	2	171779948	171825145	99	9	14477	2.5292	0.0057154
FLII	17	18146629	18167230	28	6	14477	2.5289	0.0057211
ERG	21	39737683	40038704	915	82	14477	2.5277	0.0057406
TMEM180	10	104216149	104241046	86	10	14477	2.5276	0.0057429
MLLT11	1	151027151	151042473	22	7	14477	2.5266	0.0057583
RHCG	15	90013138	90044799	41	5	14477	2.5258	0.0057715
PCDH9	13	66875466	67809468	2042	111	14477	2.5225	0.0058266
PPIP5K1	15	43824160	43887451	29	3	14477	2.5217	0.0058401
IFNE	9	21479338	21487312	25	5	14477	2.5209	0.0058521
WDFY1	2	224738565	224815104	180	8	14477	2.5182	0.0058981
ZNF195	11	3377657	3405452	120	7	14477	2.518	0.0059007
MSI2	17	55328931	55763550	1016	117	14477	2.5173	0.0059121
IL6ST	5	55229423	55295821	98	11	14477	2.5166	0.0059244
ARPP21	3	35675666	35837488	309	27	14477	2.5148	0.0059547
RPL26	17	8279334	8291565	30	5	14477	2.5137	0.0059731
ALDH2	12	112199691	112249289	37	4	14477	2.5137	0.0059744
FAM120AOS	9	96207276	96220874	41	10	14477	2.5129	0.005988
DHFRL1	3	93775266	93787233	9	4	14477	2.5128	0.0059882
EPHA10	1	38180146	38235824	209	23	14477	2.5121	0.006
PSMB7	9	127114244	127182752	75	7	14477	2.5107	0.0060247
EML4	2	42391490	42561188	459	19	14477	2.5099	0.0060377
ZNHIT3	17	34837471	34856654	30	6	14477	2.5081	0.0060683
BANK1	4	102706764	102997469	661	27	14477	2.508	0.0060713
SCGB2A2	11	62032630	62042128	31	4	14477	2.507	0.0060884
ZNF660	3	44621456	44642686	25	5	14477	2.5039	0.0061421
CCDC61	19	46493719	46523374	95	11	14477	2.5023	0.0061687
ANAPC4	4	25373848	25421620	154	11	14477	2.5021	0.006173
PAQR7	1	26186475	26207461	15	3	14477	2.5005	0.0062016
SLC9C1	3	111858252	112018105	709	14	14477	2.4952	0.0062944
ASPSCR1	17	79930426	79976782	17	3	14477	2.4951	0.0062965
UHRF1BP1L	12	100420733	100541642	261	16	14477	2.495	0.0062986
MIEF2	17	18158848	18170595	18	6	14477	2.4949	0.0062992
LAMC3	9	133879504	133969946	282	28	14477	2.4933	0.0063274
CACNA1C	12	2074952	2808615	1803	143	14477	2.4928	0.0063376
DLG2	11	83164555	85343314	5790	161	14477	2.4925	0.0063428
TOR3A	1	179045415	179068658	64	13	14477	2.4887	0.0064103
KCTD9	8	25283863	25320984	88	4	14477	2.4884	0.0064157
MIR205HG	1	209597168	209607394	7	2	14477	2.4872	0.0064376
CHMP4B	20	32394110	32443673	41	6	14477	2.4866	0.0064486
DNAJC22	12	49735721	49748967	26	3	14477	2.4855	0.006469
ABHD17C	15	80982635	81049462	213	23	14477	2.4838	0.006499
FERMT3	11	63969152	63992863	41	10	14477	2.48	0.0065693
PNRC2	1	24281301	24291452	1	1	14477	2.4796	0.006576
MTHFD1	14	64849754	64928225	212	26	14477	2.4787	0.0065936
KIF26B	1	245313287	245867928	1846	156	14477	2.4761	0.0066417
SYT16	14	62326567	62575415	855	65	14477	2.476	0.0066425
ARC	8	143690905	143700833	29	4	14477	2.476	0.0066438
TRIM41	5	180645263	180664308	42	7	14477	2.4753	0.0066567
ACVR1B	12	52340451	52392363	78	10	14477	2.4751	0.0066599
OMG	17	29620168	29629380	6	1	14477	2.4747	0.0066678
INHBA	7	41727101	41747706	17	5	14477	2.4726	0.0067058
FOLR3	11	71841771	71852434	35	4	14477	2.4716	0.0067248
MYOC	1	171603057	171626773	100	16	14477	2.4706	0.0067437
RIPPLY2	6	84557985	84568734	28	2	14477	2.469	0.0067739
TTC7B	14	91005432	91287823	830	57	14477	2.4682	0.0067899
STUB1	16	725115	734268	12	4	14477	2.4666	0.0068193
SYCE3	22	50988041	51006328	122	10	14477	2.4657	0.006837
SLC22A11	11	64318098	64340502	25	3	14477	2.4657	0.0068382
ARHGEF38	4	106468704	106603570	247	24	14477	2.4649	0.0068519
TRPV1	17	3467240	3517705	171	24	14477	2.4638	0.0068734
DIS3L	15	66580633	66627736	122	19	14477	2.4629	0.0068908
TAF6	7	99703193	99722481	32	8	14477	2.4615	0.0069182
ARF6	14	50354736	50365272	14	2	14477	2.4562	0.0070209
CKMT1B	15	43880055	43893104	10	2	14477	2.4555	0.0070336
NCLN	19	3180875	3211073	102	7	14477	2.4553	0.0070377
ARMS2	10	124209179	124218368	40	6	14477	2.4539	0.007065
SERF2	15	44064294	44089787	29	4	14477	2.4527	0.0070904
PARK2	6	161767090	163153834	4716	212	14477	2.4519	0.0071055
RAB2B	14	21925679	21950132	65	7	14477	2.4514	0.007115
SPATA3	2	231855839	231886072	162	13	14477	2.4498	0.0071467
SLC26A10	12	58008693	58021434	20	4	14477	2.4482	0.0071782
ETV1	7	13929354	14036050	353	39	14477	2.4482	0.0071785
TRIM8	10	104398326	104419576	36	7	14477	2.4472	0.0071983
NKD1	16	50577241	50676271	107	13	14477	2.4466	0.0072108
ABHD8	19	17401440	17419282	57	9	14477	2.4432	0.0072779
ZC3H10	12	56507030	56518643	12	6	14477	2.441	0.0073233
CC2D2A	4	15466489	15605094	287	26	14477	2.4405	0.0073339
ZNF675	19	23834083	23875036	34	2	14477	2.4396	0.0073527
CIART	1	150249930	150261005	14	3	14477	2.4395	0.0073547
PSMC3	11	47438820	47453024	40	5	14477	2.4393	0.0073586
MAPK12	22	50689831	50705248	43	6	14477	2.4378	0.0073879
CDCA2	8	25311275	25366925	128	6	14477	2.4369	0.0074064
GNG12	1	68165649	68304436	298	24	14477	2.4365	0.0074145
GGNBP2	17	34895737	34947778	84	8	14477	2.436	0.0074248
ZNF302	19	35163553	35178802	56	9	14477	2.4335	0.0074762
RGS8	1	182611536	182658502	88	10	14477	2.4319	0.0075102
SLC39A13	11	47423683	47439551	36	6	14477	2.4317	0.0075142
KIAA1217	10	23978675	24838272	2214	119	14477	2.4316	0.0075159
CAMK2A	5	149597554	149674403	149	24	14477	2.429	0.0075712
CAMK2B	7	44255249	44370230	260	20	14477	2.4284	0.0075827
RTN4RL2	11	57222926	57245884	17	6	14477	2.4273	0.0076066
SIRPA	20	1869763	1922040	135	12	14477	2.4267	0.0076179
KREMEN1	22	29464066	29565821	301	22	14477	2.4247	0.0076613
CTDP1	18	77434801	77516010	290	14	14477	2.4232	0.0076927
EEF1B2	2	207019318	207029153	27	4	14477	2.4209	0.0077417
BCL11A	2	60676802	60785633	169	33	14477	2.4198	0.0077642
TTC1	5	159431156	159494050	133	12	14477	2.4197	0.0077662
KIAA1598	10	118641388	118891097	202	10	14477	2.417	0.0078239
DUT	15	48618215	48637070	10	2	14477	2.4156	0.0078549
LMO4	1	87789151	87816106	41	8	14477	2.415	0.0078672
UQCR10	22	30158358	30167902	27	6	14477	2.4145	0.0078781
OLA1	2	174935675	175118365	503	15	14477	2.4145	0.0078785
ARHGAP12	10	32092826	32222804	218	15	14477	2.414	0.0078882
VAV3	1	108112282	108512545	1240	74	14477	2.4127	0.0079165
CYB5R4	6	84564370	84671646	187	7	14477	2.4098	0.0079816
MDFIC	7	114557169	114661471	154	26	14477	2.4078	0.0080246
DDB2	11	47231493	47262269	72	10	14477	2.4074	0.0080337
ALCAM	3	105080557	105297257	613	29	14477	2.407	0.0080412
IDUA	4	975785	999817	84	18	14477	2.4069	0.0080447
DDAH1	1	85782668	86049046	657	45	14477	2.4064	0.008056
SEMA6C	1	151102661	151124146	51	9	14477	2.4051	0.0080835
RPRD1A	18	33568287	33652538	154	14	14477	2.4049	0.0080894
C1orf61	1	156372548	156431441	58	14	14477	2.4033	0.0081229
FANCI	15	89780634	89861862	119	4	14477	2.4032	0.0081263
DPYD	1	97541799	98391615	1930	98	14477	2.4028	0.0081361
SMIM23	5	171207819	171219629	23	3	14477	2.4008	0.0081791
LIN7C	11	27514465	27533326	21	4	14477	2.4001	0.0081946
COL1A2	7	94018873	94062044	106	18	14477	2.3997	0.0082047
KATNAL2	18	44492565	44630114	342	19	14477	2.3988	0.0082236
MAPK8IP2	22	51034131	51051479	89	15	14477	2.3988	0.0082236
TMED5	1	93613799	93651246	70	9	14477	2.398	0.0082431
TBC1D3P6	1	16297626	16325201	92	12	14477	2.3977	0.0082493
ZP2	16	21207273	21230831	59	12	14477	2.3976	0.0082513
LIF	22	30634936	30647840	21	6	14477	2.3975	0.0082531
CCDC73	11	32622126	32821204	547	18	14477	2.3968	0.0082704
NAGA	22	42452838	42471852	41	5	14477	2.3964	0.0082783
CYLC2	9	105752593	105782270	116	10	14477	2.3959	0.0082894
DNMT3A	2	25449921	25570459	207	37	14477	2.3956	0.0082966
LRFN4	11	66619558	66629446	10	4	14477	2.3956	0.008297
MTSS1	8	125561525	125745730	606	66	14477	2.3951	0.0083086
MMP21	10	127453522	127469390	21	3	14477	2.392	0.0083791
KIFC2	8	145686432	145700999	9	2	14477	2.3918	0.0083823
FAM19A4	3	68779415	68986761	592	23	14477	2.3912	0.0083968
MBLAC1	7	99719317	99727621	13	5	14477	2.3901	0.008422
NT5C1B	2	18742637	18776359	64	8	14477	2.3883	0.0084622
CLCNKB	1	16365231	16385321	174	18	14477	2.3879	0.0084727
PLA2G2A	1	20300424	20311932	31	10	14477	2.3877	0.0084763
CSNK2A2	16	58190311	58236782	140	12	14477	2.3876	0.0084793
MARCH4	2	217121085	217241750	276	25	14477	2.387	0.0084933
IMPG2	3	100939890	101044419	186	12	14477	2.3869	0.0084951
WFIKKN1	16	676012	685616	21	3	14477	2.3861	0.008515
MTCH2	11	47637358	47669206	26	6	14477	2.3859	0.0085191
FIGN	2	164459947	164597618	203	24	14477	2.3854	0.0085304
AKAP5	14	64927217	64942721	18	4	14477	2.3849	0.008542
TTC32	2	20095014	20106747	23	6	14477	2.3846	0.0085482
ATF2	2	175935478	176037934	214	12	14477	2.3833	0.0085781
CCBL2	1	89399956	89463643	102	8	14477	2.383	0.008586
COL8A2	1	36559340	36596305	56	6	14477	2.3829	0.0085873
HECW1	7	43147198	43604713	1367	95	14477	2.3827	0.0085922
TMPRSS5	11	113556768	113582151	90	12	14477	2.3799	0.0086576
SLC13A5	17	6586538	6621886	124	21	14477	2.3782	0.0086994
ZNF385B	2	180305209	180731232	1539	94	14477	2.3779	0.0087057
CADM4	19	44125019	44148991	30	5	14477	2.3771	0.0087243
MED7	5	156563951	156574921	25	5	14477	2.3769	0.0087302
GSTCD	4	106624935	106770382	296	10	14477	2.3747	0.0087823
ATG16L2	11	72520451	72555293	35	8	14477	2.3745	0.0087875
CCDC129	7	31548685	31699834	484	30	14477	2.3743	0.0087921
SMARCC2	12	56554136	56588351	16	3	14477	2.3735	0.0088103
ATG2B	14	96746095	96834678	124	7	14477	2.3727	0.0088294
TEX10	9	103062857	103120856	128	11	14477	2.3712	0.0088643
STX19	3	93731578	93752460	14	3	14477	2.3701	0.0088923
C2CD4A	15	62354176	62364616	21	4	14477	2.37	0.0088945
YBX2	17	7190071	7202876	22	5	14477	2.3696	0.0089041
CERKL	2	182399899	182526834	326	20	14477	2.3689	0.0089194
APBB1	11	6414855	6445644	36	10	14477	2.3688	0.008924
SERPING1	11	57360027	57383826	51	7	14477	2.3687	0.0089262
C10orf128	10	50362390	50401640	133	22	14477	2.3667	0.0089741
TSTD3	6	99963870	99982561	51	9	14477	2.3641	0.0090369
IRF2BPL	14	77489386	77500042	24	7	14477	2.3617	0.0090946
AZGP1	7	99562850	99578735	23	6	14477	2.3608	0.0091175
CHCHD5	2	113337023	113348117	27	6	14477	2.3586	0.009173
NT5C1B-RDH14	2	18734489	18775846	79	13	14477	2.3582	0.0091809
NARR	17	27041511	27049908	5	3	14477	2.3575	0.0091993
SLC22A3	6	160764405	160875113	234	18	14477	2.3571	0.0092086
TCEB3C	18	44553073	44561449	25	5	14477	2.3569	0.0092147
ZNF35	3	44685108	44703783	15	6	14477	2.3566	0.0092206
TYMP	22	50962681	50973514	34	8	14477	2.3558	0.0092423
PIK3R3	1	46504312	46647167	224	15	14477	2.3554	0.0092505
NOVA2	19	46441271	46481657	55	8	14477	2.3531	0.0093089
BRAP	12	112078450	112128790	33	5	14477	2.3529	0.009313
ZDBF2	2	207134523	207180662	68	7	14477	2.3521	0.0093333
MRPL13	8	121406583	121462647	76	8	14477	2.3519	0.0093382
TNNI2	11	1855233	1864410	8	2	14477	2.3519	0.0093395
C8orf22	8	49961895	49990142	46	6	14477	2.3483	0.0094288
FAM109B	22	42465255	42476945	30	3	14477	2.348	0.0094377
CLCN7	16	1493434	1530085	218	19	14477	2.3471	0.0094592
ING2	4	184421220	184434922	26	8	14477	2.3465	0.0094755
DR1	1	93806478	93829649	36	5	14477	2.3456	0.0094989
FLVCR2	14	76039940	76116012	158	23	14477	2.3452	0.0095073
NOP2	12	6664536	6682498	18	5	14477	2.3434	0.0095532
GSE1	16	85198152	85711312	1225	153	14477	2.3431	0.0095622
REM2	14	23347374	23358389	16	5	14477	2.3428	0.0095705
FAM109A	12	111796955	111811925	21	3	14477	2.3398	0.0096472
LOC388282	16	57839549	57852331	22	7	14477	2.3396	0.0096517
TRAP1	16	3706538	3772598	178	28	14477	2.3365	0.0097332
CPN1	10	101800565	101846642	129	17	14477	2.3352	0.0097676
C1orf127	1	11005030	11047094	137	13	14477	2.3348	0.0097776
SLC37A2	11	124927963	124961912	159	29	14477	2.3345	0.0097843
SEMA7A	15	74700130	74731299	77	13	14477	2.3345	0.009786
WNK1	12	856759	1022118	296	17	14477	2.3341	0.0097943
KIF7	15	90169701	90203725	68	6	14477	2.3315	0.0098638
SYCP3	12	102120926	102138474	28	7	14477	2.3306	0.0098876
CLPS	6	35761259	35770121	38	8	14477	2.3299	0.0099069
PDPN	1	13905252	13945952	113	21	14477	2.3298	0.0099093
ZCCHC2	18	60185658	60256442	163	20	14477	2.3286	0.0099395
SPRED2	2	65533080	65664733	375	22	14477	2.3259	0.010013
FRMD5	15	44161462	44492429	363	11	14477	2.3256	0.010021
MYOZ2	4	120051939	120110444	185	18	14477	2.3253	0.010028
EGLN1	1	231497997	231565790	287	7	14477	2.3247	0.010044
IGFLR1	19	36228457	36239075	29	7	14477	2.3243	0.010054
ELL3	15	44063298	44074502	14	3	14477	2.3231	0.010086
TCEB3B	18	44557443	44566988	40	8	14477	2.3218	0.010121
SHMT2	12	57618356	57630218	16	5	14477	2.3209	0.010146
KIF21B	1	200937014	200997828	135	13	14477	2.3198	0.010177
RNF2	1	185009482	185073240	56	10	14477	2.3175	0.010237
DEFA4	8	6791845	6800786	50	15	14477	2.3145	0.01032
NEUROD4	12	55408729	55425301	20	4	14477	2.3138	0.010338
TLK1	2	171845833	172092824	542	17	14477	2.3128	0.010368
TFDP2	3	141661770	141873386	681	16	14477	2.3125	0.010376
AAGAB	15	67491513	67552536	103	7	14477	2.3111	0.010413
LENG8	19	54954605	54974696	70	8	14477	2.3102	0.010438
ST8SIA5	18	44257581	44342039	299	44	14477	2.3092	0.010466
IQSEC1	3	12937042	13119652	475	59	14477	2.3081	0.010497
RAB34	17	27039799	27050286	9	4	14477	2.3073	0.010518
POLG	15	89858036	89883026	42	5	14477	2.3063	0.010547
DNAJC4	11	63992594	64003253	15	6	14477	2.3055	0.010568
ETV3L	1	157060335	157074600	32	7	14477	2.3052	0.010579
HNRNPA0	5	137085573	137095039	5	2	14477	2.3043	0.010602
DLEU7	13	51285259	51422885	389	30	14477	2.3043	0.010604
ZMIZ1	10	80823751	81077785	753	94	14477	2.3031	0.010637
MRPL37	1	54660840	54692907	72	12	14477	2.3022	0.010663
DDX31	9	135466884	135550788	176	20	14477	2.3021	0.010665
L1TD1	1	62655474	62679500	162	22	14477	2.3017	0.010677
TEX36	10	127263591	127376735	165	14	14477	2.3014	0.010684
SMDT1	22	42470695	42481788	16	4	14477	2.3009	0.010699
PIGQ	16	614968	635636	61	2	14477	2.2999	0.010727
NXPH4	12	57605578	57621732	19	4	14477	2.2991	0.01075
POMT1	9	134373282	134400693	87	5	14477	2.2986	0.010765
PTK2	8	141666981	142016412	466	10	14477	2.2985	0.010768
SNTG1	8	50817349	51707671	2358	47	14477	2.2977	0.01079
AFTPH	2	64746439	64821639	113	4	14477	2.2953	0.010857
MRPS28	8	80829452	80947516	123	9	14477	2.2942	0.010888
TM4SF20	2	228225372	228249022	105	21	14477	2.2936	0.010906
TAC1	7	97356271	97371284	35	5	14477	2.2934	0.010911
OR5D14	11	55558032	55565476	25	5	14477	2.292	0.010952
CCDC18	1	93641038	93746269	218	14	14477	2.2916	0.010965
SNX13	7	17828885	17985141	315	15	14477	2.2899	0.011013
OR5D13	11	55535914	55543358	17	4	14477	2.289	0.01104
SLC33A1	3	155542800	155577248	85	11	14477	2.2889	0.011041
TGFBR1	9	101862412	101917974	79	7	14477	2.2881	0.011066
RPLP2	11	803841	829092	52	8	14477	2.2868	0.011104
LZTR1	22	21331558	21354826	54	11	14477	2.286	0.011127
KATNA1	6	149914509	149975154	103	3	14477	2.2844	0.011174
ZNF428	19	44109876	44129298	28	4	14477	2.284	0.011186
EDC3	15	74921399	74993386	55	10	14477	2.2829	0.011218
C17orf104	17	42728762	42757173	44	10	14477	2.2817	0.011253
DGCR2	22	19022295	19114967	313	10	14477	2.2806	0.011287
TMEM247	2	46701704	46713064	55	5	14477	2.2791	0.011332
ZMAT3	3	178733511	178795067	117	13	14477	2.2783	0.011355
VASN	16	4416849	4435029	39	6	14477	2.2779	0.011367
IQCH	15	67542138	67795642	384	18	14477	2.2772	0.011386
SHMT1	17	18229687	18271856	109	10	14477	2.2759	0.011425
AMIGO1	1	110047946	110057336	29	6	14477	2.2751	0.01145
CLK3	15	74893327	74924042	37	6	14477	2.2745	0.011468
CCDC90B	11	82970998	83002445	66	7	14477	2.2741	0.011479
KLHL1	13	70273225	70687625	1788	62	14477	2.2736	0.011494
ZNF197	3	44661511	44691463	39	6	14477	2.2736	0.011496
SAA2	11	18258280	18275221	28	8	14477	2.2726	0.011525
SLC31A2	9	115908238	115927922	87	14	14477	2.2719	0.011548
FOXH1	8	145697615	145706718	7	1	14477	2.2712	0.011568
NIPAL1	4	48013791	48040584	79	10	14477	2.2688	0.01164
KCNA6	12	4913342	4962593	246	28	14477	2.2681	0.011661
FOCAD	9	20653309	20997454	910	35	14477	2.2671	0.011693
IKZF4	12	56396268	56433719	28	4	14477	2.2654	0.011744
ZKSCAN7	3	44591667	44626475	79	7	14477	2.2651	0.011752
FAM196B	5	169289219	169412744	292	43	14477	2.2637	0.011796
GGN	19	38873492	38884096	17	4	14477	2.2627	0.011826
NF2	22	29994545	30096089	168	15	14477	2.2623	0.011841
ATXN7L2	1	110021533	110036926	22	5	14477	2.2614	0.011866
TET2	4	106062032	106202460	282	25	14477	2.2614	0.011867
NDUFS5	1	39486967	39501808	55	6	14477	2.2613	0.011871
OR10W1	11	58032764	58040732	31	5	14477	2.2603	0.011903
PARP12	7	139722044	139769086	158	20	14477	2.2591	0.011939
AKR1A1	1	46011455	46037223	51	6	14477	2.2589	0.011946
FAHD2A	2	96063439	96083857	7	3	14477	2.2582	0.011965
RBM26	13	79884462	79985393	256	6	14477	2.258	0.011973
B4GALNT2	17	47204822	47248851	132	18	14477	2.2577	0.011981
WBP2NL	22	42386607	42430435	94	7	14477	2.2573	0.011996
ASIC4	2	220373892	220404994	61	10	14477	2.2558	0.01204
NDUFA6	22	42480030	42491888	26	4	14477	2.2557	0.012043
SALL1	16	51168386	51190183	28	5	14477	2.2539	0.0121
CRHBP	5	76243680	76266799	56	10	14477	2.2536	0.012112
MAP1A	15	43798165	43825318	31	5	14477	2.2536	0.012112
RAB35	12	120531399	120559643	65	12	14477	2.2535	0.012114
TSPAN14	10	82209038	82283894	185	22	14477	2.2514	0.012182
AZIN2	1	33541711	33587632	40	4	14477	2.2513	0.012183
MTMR12	5	32225611	32318114	226	15	14477	2.2506	0.012206
CNOT8	5	154232755	154257852	37	5	14477	2.2488	0.012264
CEBPZ	2	37427272	37463740	89	17	14477	2.2486	0.01227
PCDH7	4	30716951	31149923	1134	54	14477	2.2475	0.012304
STRC	15	43890185	44007286	124	8	14477	2.2459	0.012356
FAM20B	1	178989939	179047202	181	17	14477	2.244	0.012416
SOCS5	2	46921099	46991427	246	23	14477	2.244	0.012416
MAPKAPK5	12	112275032	112332728	104	3	14477	2.2431	0.012444
MMP16	8	89047960	89344717	635	44	14477	2.2429	0.012453
MRPL22	5	154315633	154350471	61	8	14477	2.2422	0.012474
INTS12	4	106602284	106634881	63	5	14477	2.2415	0.012497
MFAP4	17	19285255	19295532	8	2	14477	2.2414	0.0125
DTD1	20	18563556	18746061	670	22	14477	2.241	0.012513
CNTN5	11	98886706	100231116	5481	203	14477	2.2406	0.012524
DAPK2	15	64197735	64368614	516	27	14477	2.2401	0.012543
TMCC3	12	94959400	95049324	309	34	14477	2.2397	0.012555
RPS6KC1	1	213219588	213448308	189	10	14477	2.2393	0.01257
PPP2R2D	10	133742957	133771554	69	7	14477	2.2389	0.01258
ARHGEF25	12	57998963	58012528	25	8	14477	2.2372	0.012637
DHRS4L1	14	24471218	24522086	32	8	14477	2.2366	0.012657
PIDD1	11	797679	814872	41	6	14477	2.2362	0.01267
FAM32A	19	16291235	16304357	22	4	14477	2.236	0.012675
ZNF440	19	11920099	11947516	86	3	14477	2.235	0.012708
AMER2	13	25734317	25751426	29	5	14477	2.2346	0.012721
FAM196A	10	128932190	128999436	118	12	14477	2.233	0.012773
MRPS21	1	150261262	150282914	66	6	14477	2.2326	0.012788
KBTBD12	3	127629075	127708014	187	17	14477	2.2324	0.012794
HRH4	18	22035593	22061421	76	18	14477	2.2312	0.012834
SLC12A5	20	44645329	44690289	138	16	14477	2.2308	0.012846
ANKS1B	12	99127069	100383512	2824	147	14477	2.2266	0.012988
CNKSR1	1	26498981	26517875	44	8	14477	2.2261	0.013003
RPL23A	17	27042000	27052874	7	3	14477	2.225	0.01304
SYT17	16	19174541	19281156	183	23	14477	2.2239	0.013079
PGM3	6	83873092	83908655	39	7	14477	2.2237	0.013085
ACSM5	16	20415850	20453790	216	13	14477	2.2236	0.013088
ZNF133	20	18263872	18299140	112	18	14477	2.2232	0.013101
NOL4	18	31429564	31808515	751	42	14477	2.2232	0.013102
GSX2	4	54961248	54969622	11	2	14477	2.2227	0.01312
MB21D2	3	192513104	192640950	332	20	14477	2.2225	0.013125
CD34	1	208058383	208089742	98	16	14477	2.2188	0.013251
TMEM161B	5	87483950	87569665	125	15	14477	2.2181	0.013274
ASCC2	22	30183097	30239293	143	14	14477	2.2178	0.013283
VPS72	1	151147276	151167689	10	3	14477	2.2173	0.0133
CACNA2D2	3	50398730	50545892	195	15	14477	2.2165	0.013327
ERCC6L2	9	98632900	98732622	244	21	14477	2.2165	0.013329
BPTF	17	65816644	65981994	210	4	14477	2.2156	0.01336
BACH2	6	90634747	91011627	661	63	14477	2.2127	0.013458
LLGL1	17	18123907	18149689	62	7	14477	2.2125	0.013468
TRMT1L	1	185085717	185131230	63	5	14477	2.2123	0.013472
NDUFAF7	2	37453774	37477803	75	13	14477	2.2115	0.013501
TNR	1	175290435	175717752	1106	87	14477	2.2111	0.013515
ALPI	2	233315833	233326955	37	7	14477	2.2105	0.013534
MSRA	8	9906830	10287901	1538	61	14477	2.2098	0.013559
NPAS2	2	101431613	101614789	536	57	14477	2.2093	0.013578
BBS1	11	66273077	66302584	58	5	14477	2.2092	0.01358
LOC728392	17	5401247	5410042	35	5	14477	2.2088	0.013595
MYL6B	12	56541040	56553271	8	2	14477	2.2086	0.0136
SLC37A3	7	140032052	140109024	285	23	14477	2.2068	0.013663
ELAVL1	19	8021957	8075529	101	11	14477	2.2068	0.013665
DOCK1	10	128763965	129252280	1679	108	14477	2.2064	0.013678
NR1H3	11	47264851	47292084	64	8	14477	2.2064	0.01368
BPNT1	1	220229324	220268249	79	14	14477	2.2062	0.013685
IARS2	1	220262455	220322883	111	12	14477	2.2055	0.01371
SIKE1	1	115310600	115328308	10	4	14477	2.2032	0.013792
TRIP12	2	230629598	230791763	166	17	14477	2.2029	0.013801
RPL41	12	56505374	56513116	12	5	14477	2.2016	0.013845
TLE4	9	82181878	82343158	245	22	14477	2.2009	0.013873
FOLR1	11	71895602	71908867	19	5	14477	2.2	0.013903
KIFC3	16	57790629	57901957	337	32	14477	2.1993	0.013928
RNF34	12	121832886	121863655	73	4	14477	2.1992	0.013933
SLC25A17	22	41164136	41220403	59	5	14477	2.1991	0.013934
CDH24	14	23514770	23531747	34	8	14477	2.1988	0.013945
LOC101928892	22	51121586	51130473	18	6	14477	2.1984	0.013962
RBM38	20	55961454	55985889	61	11	14477	2.1982	0.013967
PLEKHG7	12	93110122	93167731	130	14	14477	2.1979	0.013978
MAPK7	17	19276034	19288357	5	2	14477	2.1978	0.013982
RHAG	6	49571388	49609587	141	16	14477	2.1977	0.013985
GPD2	2	157286965	157444415	295	16	14477	2.1976	0.01399
DARS2	1	173788719	173829182	37	6	14477	2.1975	0.013992
SETD5	3	9434384	9521338	136	11	14477	2.1974	0.013995
PP2D1	3	20019953	20058765	132	16	14477	2.1971	0.014006
FAXC	6	99719293	99802594	278	21	14477	2.1957	0.014057
YPEL3	16	30102135	30113248	8	3	14477	2.194	0.014119
GALC	14	88302664	88465009	684	28	14477	2.1938	0.014125
MAST2	1	46264269	46503296	441	11	14477	2.1935	0.014136
HPGD	4	175409828	175449049	138	25	14477	2.1931	0.014149
SLC43A1	11	57250504	57288192	59	10	14477	2.1926	0.014169
MCHR1	22	41070182	41080318	20	3	14477	2.1919	0.014195
NTRK3	15	88418448	88805026	805	60	14477	2.1912	0.01422
OR5L2	11	55589695	55597130	19	4	14477	2.1911	0.014224
NAA60	16	3488611	3538463	204	16	14477	2.1896	0.014278
IL17RB	3	53875577	53901327	74	11	14477	2.1894	0.014283
ATP1A3	19	42469128	42503428	7	3	14477	2.189	0.014297
FAM19A3	1	113256619	113271357	23	5	14477	2.1876	0.014348
ZNF559	19	9429448	9463338	73	5	14477	2.1869	0.014375
ENPP5	6	46125422	46143737	46	5	14477	2.1868	0.01438
IFI27L1	14	94542639	94570560	122	15	14477	2.1864	0.014393
NAT2	8	18243755	18260223	74	11	14477	2.186	0.014409
FAM170B	10	50337699	50347065	48	8	14477	2.1859	0.014411
CDC42SE1	1	151021947	151037125	17	6	14477	2.1857	0.014421
PNPLA2	11	813901	827073	26	6	14477	2.1836	0.014497
EIF3M	11	32600313	32625537	78	11	14477	2.1832	0.01451
ANK2	4	113734239	114306396	1503	110	14477	2.1803	0.014617
GABRA2	4	46244970	46397056	304	15	14477	2.1801	0.014625
PPRC1	10	103887787	103911590	34	9	14477	2.1796	0.014645
CEP120	5	122679079	122764286	236	13	14477	2.1784	0.014687
PRDX1	1	45975207	45993562	51	4	14477	2.1784	0.014689
VEZF1	17	56047408	56070615	34	5	14477	2.1778	0.014709
LCMT2	15	43618474	43627820	12	3	14477	2.1778	0.014712
ACP2	11	47259353	47275457	43	6	14477	2.1764	0.014764
CAMKK2	12	121673995	121741111	169	27	14477	2.1755	0.014795
ANXA2	15	60637850	60695185	125	17	14477	2.1748	0.014822
KRTAP10-12	21	46112087	46119459	32	6	14477	2.1733	0.014878
HACD4	9	21002120	21036635	131	15	14477	2.1733	0.014879
CDC42EP5	19	54974710	54989422	46	9	14477	2.1724	0.014915
NDUFAF2	5	60235956	60450364	462	18	14477	2.1718	0.014934
FBXO36	2	230782023	230879325	123	16	14477	2.1703	0.01499
TP53BP1	15	43693762	43807707	193	9	14477	2.1701	0.015001
ZDHHC24	11	66287354	66318709	61	7	14477	2.1699	0.015007
ST3GAL2	16	70411838	70477991	30	9	14477	2.1698	0.015012
PPP1R14B	11	64010451	64019413	18	4	14477	2.1695	0.015021
RAB11A	15	66156629	66185829	47	5	14477	2.169	0.015041
POGK	1	166803681	166825209	30	7	14477	2.1676	0.015096
SLC8A1	2	40337786	40744575	1480	83	14477	2.1665	0.015135
KCNE3	11	74164386	74183600	52	9	14477	2.1656	0.015172
ACACA	17	35440427	35771902	274	18	14477	2.1655	0.015173
WDR49	3	167194789	167376747	251	26	14477	2.1631	0.015265
SIDT2	11	117044626	117069661	71	11	14477	2.1617	0.015321
EPN2	17	19135690	19241528	62	5	14477	2.161	0.015346
AASDHPPT	11	105943292	105970919	35	5	14477	2.1598	0.015395
ZNF266	19	9521602	9551254	78	2	14477	2.1594	0.015411
XPNPEP3	22	41248085	41330323	55	8	14477	2.1582	0.015456
HTR6	1	19986780	20007555	51	7	14477	2.1579	0.015467
COMMD10	5	115415727	115630478	1065	19	14477	2.1571	0.015501
CENPL	1	173767188	173799325	30	6	14477	2.1567	0.015513
OR4K1	14	20398767	20406342	8	1	14477	2.1566	0.015517
CD47	3	107760441	107814935	113	19	14477	2.1556	0.015557
ENPP4	6	46092701	46115936	66	5	14477	2.1546	0.015598
EDEM2	20	33701660	33740161	117	10	14477	2.1546	0.015598
LPL	8	19791582	19826270	139	20	14477	2.1545	0.015601
ZNF236	18	74530149	74684188	355	19	14477	2.1543	0.015607
GRIK1	21	30907754	31317282	1137	51	14477	2.1541	0.015617
BNIP1	5	172566445	172592890	68	11	14477	2.1539	0.015623
RAB3GAP2	1	220320110	220450843	216	16	14477	2.1532	0.01565
L3HYPDH	14	59924198	59956281	98	11	14477	2.1514	0.015721
ATRIP	3	48483114	48510544	41	5	14477	2.1513	0.015726
SHANK3	22	51108070	51173140	140	24	14477	2.1508	0.015748
TRIM44	11	35679353	35832430	136	17	14477	2.1497	0.015791
CYB561D1	1	110031658	110044563	15	3	14477	2.1493	0.015806
ENTPD1	10	97466536	97638523	502	23	14477	2.1487	0.015829
PA2G4	12	56493103	56509194	14	3	14477	2.1485	0.015836
CCDC93	2	118671554	118776739	334	22	14477	2.1475	0.015875
ACAD10	12	112118857	112196411	66	4	14477	2.1472	0.015889
NDUFB9	8	125546343	125582251	130	18	14477	2.1471	0.015894
AMD1	6	111130823	111218416	245	21	14477	2.1449	0.015978
ZNF559-ZNF177	19	9429902	9494793	125	5	14477	2.1423	0.016087
ASGR1	17	7075250	7087883	9	3	14477	2.1415	0.016118
NUP43	6	150043957	150072688	37	2	14477	2.1412	0.016131
TMEM183A	1	202971520	202995476	43	8	14477	2.1402	0.016168
CCDC88C	14	91736167	91889188	390	49	14477	2.1398	0.016185
TIMP4	3	12193068	12205851	25	7	14477	2.1369	0.016304
OR5L1	11	55573943	55581378	24	4	14477	2.1358	0.016348
SLC28A1	15	85422794	85490527	359	41	14477	2.1353	0.016367
CLVS1	8	62195514	62415704	375	32	14477	2.1342	0.016414
BAHCC1	17	79368540	79434858	26	3	14477	2.1341	0.016418
AUTS2	7	69058905	70259385	2226	76	14477	2.1332	0.016452
FGF12	3	191855533	192450388	1412	101	14477	2.132	0.016503
SRRM5	19	44111253	44120150	13	3	14477	2.1314	0.016528
ZNF565	19	36671687	36710986	69	8	14477	2.1304	0.01657
DPP3	11	66242484	66278630	62	5	14477	2.1304	0.016571
OR4K5	14	20383766	20391237	5	1	14477	2.1296	0.016604
BTBD3	20	11866377	11908743	98	8	14477	2.1286	0.016645
GRHL2	8	102499668	102683454	461	39	14477	2.1283	0.016658
HMHA1	19	1060922	1088127	118	18	14477	2.1276	0.016683
ZNF441	19	11872815	11896393	85	5	14477	2.1266	0.016729
UEVLD	11	18549656	18615293	175	18	14477	2.1259	0.016757
STXBP1	9	130369486	130456495	79	11	14477	2.1245	0.016812
PPP6C	9	127907352	127957218	94	6	14477	2.1245	0.016814
SEPT3	22	42367855	42395725	56	8	14477	2.1223	0.016906
ADAL	15	43617872	43647596	57	5	14477	2.1218	0.016927
COA7	1	53150514	53169038	35	4	14477	2.1217	0.016932
CLDN15	7	100873873	100887101	23	4	14477	2.1208	0.016968
C1orf54	1	150239687	150254835	14	3	14477	2.1208	0.016969
NEK6	9	127014885	127116221	209	18	14477	2.1184	0.017072
KMT2B	19	36203921	36231281	52	11	14477	2.1179	0.01709
ESYT1	12	56516985	56548759	22	7	14477	2.1159	0.017177
USP42	7	6139550	6202695	189	19	14477	2.1146	0.017233
OR1N2	9	125310449	125317941	75	9	14477	2.1145	0.017237
LCE2B	1	152653599	152661377	16	3	14477	2.1141	0.017253
CYP24A1	20	52768485	52795516	132	21	14477	2.1133	0.017286
ZNF341	20	32314566	32381575	86	11	14477	2.1121	0.017339
PSEN2	1	227052885	227085304	82	9	14477	2.1112	0.017379
HBP1	7	106804406	106844474	62	5	14477	2.1102	0.017421
LCE4A	1	152676523	152683410	16	4	14477	2.1094	0.017454
LPXN	11	58292844	58350688	91	11	14477	2.1089	0.017476
TMEM251	14	93646296	93654931	18	5	14477	2.1077	0.017527
MARCH1	4	164443950	165310093	2835	103	14477	2.1076	0.017532
IL1RN	2	113863693	113893093	127	10	14477	2.1068	0.017565
LCE2A	1	152665840	152673418	21	3	14477	2.106	0.017602
IL33	9	6210149	6259483	138	18	14477	2.1057	0.017617
EDAR	2	109509427	109610828	217	25	14477	2.1053	0.017633
PSMD8	19	38860190	38875964	43	8	14477	2.1046	0.017663
MAP2K3	17	21182968	21220052	12	2	14477	2.1046	0.017664
NOL4L	20	31029362	31177875	189	14	14477	2.1042	0.017681
LY75	2	160658366	160766267	336	24	14477	2.1035	0.017712
MFF	2	228184867	228224052	119	11	14477	2.1028	0.017744
PROCA1	17	27028714	27044127	13	3	14477	2.1022	0.01777
CDH10	5	24485709	24650085	537	23	14477	2.1016	0.017792
BMP10	2	69091113	69103649	23	4	14477	2.1011	0.017818
CEACAM7	19	42175735	42197196	42	4	14477	2.1004	0.017846
KCNIP3	2	95958072	96053325	80	6	14477	2.1004	0.017847
CRISP1	6	49800470	49849809	130	9	14477	2.1003	0.017852
VPS41	7	38762043	38953800	607	24	14477	2.1001	0.01786
LINGO4	1	151771265	151782882	20	3	14477	2.0991	0.017906
TTC30A	2	178477526	178488694	52	7	14477	2.0989	0.017913
GTF3C4	9	135540728	135566971	75	6	14477	2.0983	0.017937
KLF10	8	103659505	103673130	33	9	14477	2.0977	0.017968
APC	5	112038202	112183436	297	15	14477	2.0975	0.017973
MEPE	4	88737563	88769469	109	16	14477	2.0957	0.018053
PCDH8	13	53416609	53427775	17	3	14477	2.0956	0.018059
B9D1	17	19239063	19286495	37	5	14477	2.0949	0.018089
SYPL2	1	110004100	110026264	58	4	14477	2.0947	0.018099
SMC2	9	106851213	106905200	98	8	14477	2.0944	0.018111
SH3BGR	21	40812797	40888933	282	16	14477	2.0927	0.018186
HSPG2	1	22147237	22268750	341	28	14477	2.0923	0.018206
SLC6A7	5	149564520	149592135	112	16	14477	2.0922	0.018209
KIAA1429	8	95498505	95570746	291	16	14477	2.0922	0.018209
ARFGAP2	11	47184349	47204054	38	9	14477	2.092	0.01822
CALM2	2	47385721	47409229	52	10	14477	2.0911	0.018258
KIAA1143	3	44788736	44808173	16	4	14477	2.0899	0.018311
IMMP2L	7	110301606	111207588	1640	66	14477	2.0898	0.018317
REEP5	5	112210581	112263339	177	13	14477	2.0896	0.018326
TUBGCP4	15	43658257	43699758	60	5	14477	2.0894	0.018336
SMAD2	18	45357966	45462564	155	7	14477	2.0885	0.018377
RPL22	1	6243580	6264679	38	6	14477	2.0877	0.018415
GADD45A	1	68145860	68155521	28	6	14477	2.0872	0.018435
RHEB	7	151161598	151222010	91	9	14477	2.0872	0.018436
RTN4IP1	6	107017403	107082373	234	15	14477	2.087	0.018446
SMIM15	5	60452036	60463302	20	6	14477	2.0869	0.01845
FAM98C	19	38888775	38901228	52	4	14477	2.0865	0.018468
GOLGA1	9	127639073	127708386	91	8	14477	2.0859	0.018494
FRAS1	4	78973724	79466923	1665	44	14477	2.0857	0.018501
ATF7	12	53900140	54025200	212	16	14477	2.0856	0.018507
MTBP	8	121452638	121537375	162	6	14477	2.0856	0.018508
TMPRSS7	3	111753465	111801616	160	20	14477	2.0836	0.018598
PRMT6	1	107594267	107603416	13	2	14477	2.0835	0.018601
GAST	17	39863578	39873721	31	3	14477	2.0835	0.018603
TBC1D28	17	18537238	18552740	1	1	14477	2.0831	0.01862
RSAD1	17	48551190	48564836	26	5	14477	2.083	0.018623
LOC441098	5	99719925	99730862	22	5	14477	2.0816	0.018691
GPR65	14	88466468	88482655	50	8	14477	2.0809	0.018722
PPP2R1A	19	52688055	52731178	149	16	14477	2.0805	0.018738
TAGLN	11	117065040	117077008	43	8	14477	2.0787	0.018822
RBM14-RBM4	11	66379053	66415444	35	9	14477	2.078	0.018857
LOC100128108	15	102275797	102292544	25	4	14477	2.0778	0.018863
TCN1	11	59618781	59639041	10	3	14477	2.0778	0.018864
JKAMP	14	59946161	59973581	104	9	14477	2.0775	0.018877
RANGRF	17	8186745	8194909	19	4	14477	2.0769	0.018905
ZNF567	19	37173466	37213928	91	6	14477	2.076	0.018948
CDC42BPG	11	64590161	64617041	42	5	14477	2.0748	0.019
HS2ST1	1	87375335	87577181	382	10	14477	2.0745	0.019014
REEP1	2	86439616	86570206	405	16	14477	2.0745	0.019016
HCK	20	30634991	30691159	76	8	14477	2.0742	0.019029
NDST2	10	75560169	75576589	23	4	14477	2.0741	0.019034
GNA11	19	3089408	3122968	82	8	14477	2.0741	0.019034
HSDL2	9	115137189	115236185	289	12	14477	2.0732	0.019078
RPS15A	16	18792777	18806656	13	2	14477	2.0719	0.019135
PACRG	6	163143164	163738024	1758	110	14477	2.0713	0.019163
FIS1	7	100881393	100894009	34	4	14477	2.0711	0.019174
PELI3	11	66228798	66246308	23	4	14477	2.0708	0.019188
HAP1	17	39877391	39895898	54	7	14477	2.0705	0.019205
MAPK10	4	86931952	87379283	1196	41	14477	2.0683	0.019308
SMIM19	8	42391298	42409640	45	5	14477	2.0683	0.019308
CACNB3	12	49203215	49224226	32	10	14477	2.0664	0.019395
ZNF345	19	37336260	37385620	101	11	14477	2.0656	0.019432
ADGRD2	9	127208423	127240879	60	6	14477	2.0651	0.019459
EXOC1	4	56714802	56772744	124	18	14477	2.0644	0.019492
MARK1	1	220696568	220839299	218	12	14477	2.0628	0.019564
DZANK1	20	18362511	18452995	266	21	14477	2.062	0.019605
LOC101929185	17	56060471	56067872	9	2	14477	2.0618	0.019615
GUCA1C	3	108624991	108677742	195	23	14477	2.0608	0.019659
SPRED3	19	38875840	38892024	43	4	14477	2.0607	0.019664
TATDN1	8	125499235	125556329	106	12	14477	2.0604	0.019682
COX7A2L	2	42576140	42601150	39	6	14477	2.0598	0.019708
ARPC1A	7	98918496	98965385	76	10	14477	2.0597	0.019711
CLDN24	4	184241417	184248579	11	4	14477	2.0584	0.019778
PSD3	8	18383313	18876196	2370	133	14477	2.0581	0.019791
SVIP	11	22842098	22856382	28	5	14477	2.058	0.019795
PSMG3	7	1605468	1614668	27	4	14477	2.058	0.019797
SEP15	1	87326628	87385107	122	7	14477	2.0578	0.019805
TRMT12	8	125458048	125466767	23	5	14477	2.0578	0.019807
UBE2E1	3	23842384	23934631	179	21	14477	2.0576	0.019814
FKBP15	9	115926300	115988641	239	23	14477	2.0576	0.019815
GEMIN5	5	154265476	154322776	127	13	14477	2.0567	0.019858
CCDC51	3	48472080	48486529	27	3	14477	2.0561	0.019888
SEMA3D	7	84623008	84821171	267	20	14477	2.056	0.019891
OCLN	5	68783119	68855431	34	4	14477	2.0556	0.019909
AVL9	7	32530101	32629827	318	14	14477	2.0548	0.019947
MGARP	4	140185817	140206492	37	4	14477	2.0547	0.019954
AQP4	18	24430507	24450735	57	13	14477	2.0545	0.019962
HSPB6	19	36243967	36252930	13	4	14477	2.0535	0.02001
SAXO2	15	82550152	82578771	63	13	14477	2.0535	0.020011
FAP	2	163025694	163105045	75	3	14477	2.0529	0.020042
TMEM245	9	111775915	111887225	404	25	14477	2.0528	0.020047
ARHGAP24	4	86063860	86925323	2705	78	14477	2.0516	0.020105
GID8	20	61564421	61581327	48	9	14477	2.0508	0.020142
MOAP1	14	93647041	93656249	17	5	14477	2.0507	0.020149
LATS1	6	149977789	150044392	83	3	14477	2.0504	0.020161
DDA1	19	17415337	17435607	84	11	14477	2.0499	0.020187
ERGIC3	20	34124778	34146905	37	4	14477	2.0491	0.020225
ZNF3	7	99659970	99685171	35	9	14477	2.0483	0.020266
PVRL3	3	110785606	110914517	128	10	14477	2.0478	0.020291
GLIS2	16	4361240	4391098	45	10	14477	2.047	0.020327
RIMKLA	1	42841468	42891400	155	9	14477	2.0468	0.020337
CREBRF	5	172478355	172567791	201	16	14477	2.0457	0.020391
ANKRD28	3	15707243	15906053	381	13	14477	2.0455	0.020405
TMA7	3	48476686	48487037	24	3	14477	2.0453	0.02041
LRRK2	12	40613813	40764587	523	28	14477	2.0453	0.020413
CTPS1	1	41440007	41479737	98	19	14477	2.045	0.020425
ZNF286A	17	15597891	15625601	27	3	14477	2.0447	0.020443
CEP164	11	117179792	117285482	238	25	14477	2.0444	0.020459
EIF4G1	3	184027283	184054646	43	11	14477	2.0439	0.020484
POLE3	9	116168015	116178029	24	3	14477	2.0438	0.020488
PKP4	2	159308476	159539441	666	22	14477	2.043	0.020524
TRIM63	1	26376292	26399142	52	5	14477	2.0428	0.020538
BDNF	11	27674940	27748605	101	11	14477	2.0427	0.020542
C11orf80	11	66507207	66615497	87	16	14477	2.0424	0.020557
RAB5A	3	19983572	20028167	161	18	14477	2.0418	0.020584
FPGS	9	130560137	130578299	32	6	14477	2.0412	0.020613
ASS1	9	133315094	133378161	152	26	14477	2.0404	0.020654
KDM6B	17	7732521	7759618	45	11	14477	2.0397	0.020692
SMAD3	15	67353036	67489033	372	51	14477	2.0394	0.020705
ACYP2	2	54337410	54533937	585	33	14477	2.0394	0.020707
FBXO18	10	5926535	5981058	154	14	14477	2.0391	0.02072
OR2A14	7	143821206	143828638	24	2	14477	2.0391	0.020722
CYP2D6	22	42521001	42531883	50	6	14477	2.0391	0.020723
CD247	1	167398377	167492847	257	43	14477	2.0366	0.020847
OR51E1	11	4660156	4678218	91	13	14477	2.033	0.021025
MAP2K1	15	66674182	66785382	300	18	14477	2.0326	0.021048
TMEM248	7	66381203	66425038	94	8	14477	2.0323	0.021063
USP24	1	55530532	55686039	225	13	14477	2.0322	0.021069
ICE1	5	5417786	5491847	120	11	14477	2.0321	0.021074
RGL4	22	24028048	24042944	30	6	14477	2.0308	0.021137
ANO7	2	242122924	242166291	146	24	14477	2.0301	0.021175
ZNF177	19	9468696	9494793	46	2	14477	2.0297	0.021192
TCF20	22	42554519	42669768	205	20	14477	2.0288	0.021238
BRINP3	1	190065292	190452534	657	28	14477	2.0284	0.021258
SLFN12	17	33736579	33765302	81	11	14477	2.026	0.02138
SP140	2	231085445	231179430	242	24	14477	2.0252	0.021424
RWDD2A	6	83898032	83910154	10	3	14477	2.0231	0.021534
LOC101927402	2	64747823	64756744	12	3	14477	2.0225	0.021563
CATSPER2	15	43921272	43946039	50	6	14477	2.0216	0.021609
TMCO4	1	20007206	20131424	316	33	14477	2.0212	0.021627
IFNB1	9	21075604	21082943	20	6	14477	2.0212	0.021632
ECM1	1	150475487	150487765	31	5	14477	2.0203	0.021677
ZNF263	16	3328380	3352901	15	1	14477	2.02	0.021694
DIAPH3	13	60238217	60743119	1147	28	14477	2.0193	0.021731
ZBTB7A	19	4043716	4071816	43	5	14477	2.018	0.021794
TMEM258	11	61555102	61565085	11	4	14477	2.0168	0.021858
CLDN22	4	184237720	184246927	9	4	14477	2.0162	0.02189
FCN1	9	137796211	137814849	58	7	14477	2.0154	0.021934
LRP1	12	57517282	57608642	113	17	14477	2.0153	0.021939
TSTA3	8	144693288	144705358	27	5	14477	2.0131	0.022054
GNRH1	8	25275274	25287556	14	3	14477	2.0128	0.022066
ADAM10	15	58885903	59047177	263	12	14477	2.0115	0.022137
IFT74	9	26942037	27064431	312	21	14477	2.0109	0.02217
KIAA0195	17	73447664	73498033	110	10	14477	2.0082	0.022312
SFT2D2	1	168190255	168213588	23	3	14477	2.0081	0.022316
CDK19	6	110929681	111141590	413	22	14477	2.008	0.022319
GNAT1	3	50224043	50236629	14	3	14477	2.0071	0.022368
ITK	5	156602907	156683609	321	31	14477	2.0051	0.022477
LINS	15	101107928	101147445	189	18	14477	2.005	0.022479
EFHB	3	19919464	19982820	200	18	14477	2.005	0.022483
LIN52	14	74546656	74668617	375	15	14477	2.0049	0.022488
CREB3L1	11	46294189	46344472	80	14	14477	2.0048	0.022492
SCG3	15	51968550	52014723	103	14	14477	2.0035	0.022561
BECN2	1	242116069	242123864	55	5	14477	2.0035	0.022563
NOL7	6	13607531	13634589	41	5	14477	2.0032	0.022578
ARMC8	3	137901115	138018731	76	17	14477	2.0023	0.022624
ATP11A	13	113339358	113542982	566	38	14477	2.0019	0.022645
C16orf72	16	9180537	9215055	91	9	14477	2.0016	0.022664
MACROD1	11	63764506	63938602	366	42	14477	2.0015	0.022672
CCDC82	11	96084429	96128083	87	12	14477	2.0011	0.02269
SRRM4	12	119414300	119602356	670	43	14477	2.0009	0.022701
UPF2	10	11960521	12090169	411	16	14477	2.0008	0.022709
SEPP1	5	42798482	42817024	33	5	14477	2.0004	0.022727
ERCC8	5	60168159	60245905	181	16	14477	1.9989	0.022811
IBTK	6	82878456	82962448	207	11	14477	1.9983	0.022842
MMACHC	1	45960856	45978239	28	5	14477	1.9978	0.02287
SMG1	16	18814675	18942748	234	11	14477	1.9976	0.022882
HERC3	4	89508574	89631193	226	17	14477	1.9975	0.022886
DFNB31	9	117162860	117272789	344	22	14477	1.9974	0.022889
PCMT1	6	150065831	150134057	149	2	14477	1.9966	0.022933
FBXW12	3	48408709	48437690	51	2	14477	1.9961	0.022963
TGFB2	1	218513676	218619461	200	32	14477	1.9958	0.022979
RBM4	11	66401088	66437356	30	8	14477	1.9953	0.023007
NDUFA4L2	12	57627186	57639545	8	4	14477	1.9953	0.023007
PNMA1	14	74176986	74186128	18	5	14477	1.9948	0.023031
SLC25A22	11	788975	803269	29	8	14477	1.9947	0.023038
CLTB	5	175817956	175848570	58	11	14477	1.9938	0.023085
GOLIM4	3	167724957	167818712	225	21	14477	1.9933	0.023115
ICAM3	19	10442952	10455345	42	8	14477	1.9926	0.02315
UNC5D	8	35087975	35655568	755	29	14477	1.9924	0.023164
KLHL20	1	173679063	173757460	81	9	14477	1.9912	0.023229
MYL6	12	56547045	56556866	6	1	14477	1.99	0.023294
ALKBH5	17	18081867	18114768	73	7	14477	1.9899	0.023298
LIN7A	12	81189671	81336702	405	26	14477	1.9894	0.023331
RBX1	22	41342351	41370519	19	4	14477	1.9884	0.023385
ARL6IP1	16	18801491	18817894	24	3	14477	1.9883	0.023388
KCNU1	8	36636842	36795143	211	14	14477	1.9874	0.023437
LOC101927245	8	103663635	103699656	99	18	14477	1.9864	0.023493
NAA38	17	7758503	7793608	58	9	14477	1.9864	0.023494
SLC20A2	8	42272480	42402356	201	22	14477	1.9859	0.023524
SPRY1	4	124312946	124326415	27	6	14477	1.9849	0.023577
PFKFB4	3	48553617	48603607	53	11	14477	1.9842	0.023618
SIRT5	6	13569506	13616890	71	9	14477	1.9841	0.02362
XKR8	1	28281504	28296104	22	8	14477	1.9839	0.023631
LACTB	15	63408999	63435760	76	6	14477	1.9839	0.023635
ZSWIM8	10	75540334	75563056	14	3	14477	1.9828	0.023694
SLC2A10	20	45333279	45366486	80	9	14477	1.9817	0.023757
TPD52L3	9	6323349	6333400	23	5	14477	1.9814	0.023772
AP4M1	7	99694130	99706303	26	6	14477	1.9809	0.023801
PIAS2	18	44387400	44505130	261	12	14477	1.9794	0.023886
C12orf74	12	93091619	93103825	20	4	14477	1.9791	0.0239
CCDC87	11	66356140	66365554	10	5	14477	1.979	0.023908
LY6K	8	143776529	143787088	29	4	14477	1.9789	0.023916
BUD31	7	99001243	99018739	31	6	14477	1.9778	0.023974
ANKRD31	5	74362622	74537703	408	13	14477	1.9769	0.024028
FKBP1A	20	1348121	1378816	69	12	14477	1.9769	0.024029
GALNT2	1	230197956	230419375	740	58	14477	1.9768	0.024033
PAFAH2	1	26284758	26331366	92	5	14477	1.9764	0.024055
FAM163A	1	179691912	179786833	287	27	14477	1.9764	0.024057
CCNE1	19	30297805	30316724	35	7	14477	1.9757	0.024093
PPIL4	6	149824131	149872238	39	3	14477	1.9745	0.024162
RORB	9	77107252	77305034	422	32	14477	1.9735	0.02422
RRP15	1	218453629	218512825	77	3	14477	1.9734	0.024227
STIP1	11	63947206	63973520	54	10	14477	1.9732	0.024234
EPC1	10	32555144	32672726	271	13	14477	1.9709	0.024368
FAM83E	19	49102357	49123098	50	10	14477	1.9704	0.024394
ARHGEF1	19	42382240	42413104	7	2	14477	1.9696	0.024445
DGAT2	11	75474778	75514081	30	3	14477	1.9689	0.024482
KCNA3	1	111194682	111222655	63	9	14477	1.9684	0.02451
SAYSD1	6	39070340	39087865	37	11	14477	1.9679	0.02454
SCNM1	1	151133482	151144273	9	5	14477	1.9671	0.024584
CSGALNACT1	8	19260172	19545261	1088	58	14477	1.9671	0.024585
SIX2	2	45230824	45241580	31	5	14477	1.9665	0.024619
SORCS3	10	106395859	107026493	1798	45	14477	1.9654	0.024686
CREBZF	11	85367108	85381182	25	9	14477	1.9654	0.024687
HPS6	10	103820124	103829295	10	4	14477	1.9653	0.02469
FILIP1L	3	99550488	99838349	334	18	14477	1.965	0.024705
DALRD3	3	49051332	49063504	7	3	14477	1.9641	0.024756
DOPEY1	6	83772385	83882569	157	12	14477	1.9638	0.024774
RASL11A	13	27839464	27849328	14	4	14477	1.9635	0.024795
AIFM3	22	21314418	21337149	35	7	14477	1.9628	0.024833
PRSS12	4	119199693	119279053	177	22	14477	1.9626	0.024844
INF2	14	105142902	105187447	123	17	14477	1.9624	0.024859
ZNF75A	16	3350406	3374435	29	3	14477	1.9623	0.024862
OR1S1	11	57977217	57984694	41	5	14477	1.9622	0.024872
NME8	7	37882930	37941503	312	26	14477	1.9621	0.024873
CSNK1E	22	38685197	38719089	41	9	14477	1.9605	0.024966
C9orf43	9	116167924	116193464	59	5	14477	1.9598	0.025012
MRPL9	1	151730619	151741040	17	4	14477	1.9596	0.025021
NLRP5	19	56506092	56574676	462	57	14477	1.9595	0.025028
LMO7	13	76189570	76435506	691	48	14477	1.959	0.025056
NEK8	17	27050822	27071284	21	5	14477	1.9588	0.025065
BIN2	12	51673322	51723446	167	10	14477	1.9582	0.025104
CNTNAP2	7	145808453	148119590	7756	255	14477	1.9567	0.025194
MORC2	22	31321098	31369483	50	5	14477	1.9559	0.025237
PLAA	9	26901868	26952468	168	16	14477	1.9555	0.025262
IL6R	1	154372669	154443426	153	15	14477	1.9541	0.025345
PSMA4	15	78827747	78843062	44	4	14477	1.9534	0.025386
ZNF439	19	11954541	11981806	69	7	14477	1.9519	0.025474
ZNF648	1	182022205	182035847	25	4	14477	1.9509	0.025532
HDAC10	22	50682112	50694834	30	3	14477	1.9508	0.025539
TSPAN15	10	71171821	71273069	384	15	14477	1.9501	0.02558
NRP2	2	206542184	206664357	256	43	14477	1.9494	0.025626
GPT2	16	46913308	46966701	26	3	14477	1.9492	0.025637
C16orf87	16	46834459	46870074	17	2	14477	1.9488	0.025658
RNF222	17	8292522	8306144	31	8	14477	1.9486	0.025671
HPX	11	6450768	6467254	22	2	14477	1.948	0.025705
GPR135	14	59928740	59937059	24	5	14477	1.9471	0.02576
FAM76A	1	28047490	28090926	60	2	14477	1.9469	0.025775
AKAP13	15	85918818	86294089	1283	35	14477	1.9466	0.02579
TACR2	10	71162458	71181674	65	8	14477	1.9463	0.025812
GPATCH2	1	217602334	217809426	469	44	14477	1.946	0.025827
SMG7	1	183436506	183524828	89	13	14477	1.9459	0.025836
SPRTN	1	231468682	231507797	76	4	14477	1.9458	0.025839
LYPD1	2	133400837	133434070	62	4	14477	1.9455	0.025858
ACTB	7	5565279	5575232	28	5	14477	1.9451	0.02588
ERI1	8	8855314	8892349	127	11	14477	1.9446	0.025914
TRIM60	4	165948151	165964396	27	6	14477	1.9433	0.025991
NT5E	6	86154302	86207009	87	11	14477	1.9407	0.026146
CIB3	19	16270679	16289286	50	4	14477	1.9404	0.026168
L2HGDH	14	50702785	50783947	173	12	14477	1.94	0.02619
KIF4B	5	154388260	154399185	25	9	14477	1.9398	0.026203
TIMM9	14	58873870	58899232	20	4	14477	1.9397	0.026211
TROAP	12	49711971	49727014	35	5	14477	1.9396	0.026215
BATF3	1	212858259	212878327	71	13	14477	1.9394	0.026225
GAS2L2	17	34070030	34084897	34	3	14477	1.9394	0.026226
NKX2-4	20	21374505	21383047	11	4	14477	1.9382	0.026298
NREP	5	111063500	111317628	669	42	14477	1.9376	0.026337
ZSCAN29	15	43648870	43668226	30	4	14477	1.9372	0.026362
TMEM116	12	112367586	112456023	134	6	14477	1.9363	0.026415
ZMYND8	20	45836494	45990485	169	21	14477	1.9359	0.02644
MSANTD2	11	124634888	124675868	66	9	14477	1.9356	0.026457
THSD7B	2	137634718	138436787	2656	82	14477	1.9356	0.026459
RBM14	11	66379053	66398905	18	6	14477	1.9355	0.026467
HIAT1	1	100498670	100550433	139	13	14477	1.9344	0.02653
GHITM	10	85894185	85914811	58	10	14477	1.9341	0.026551
CRTAC1	10	99623257	99795585	269	30	14477	1.9334	0.026592
SLC38A9	5	54920173	55013163	491	8	14477	1.933	0.026615
STK31	7	23744786	23873632	445	24	14477	1.9318	0.026692
MIS12	17	5384694	5395634	50	6	14477	1.9317	0.0267
TIPIN	15	66627508	66684074	145	21	14477	1.9307	0.02676
APLP2	11	129934716	130016206	240	12	14477	1.9307	0.026763
COL27A1	9	116913231	117074475	593	80	14477	1.9305	0.026771
HYKK	15	78794906	78831215	81	7	14477	1.9305	0.026771
TMF1	3	69067478	69106484	70	9	14477	1.9304	0.026779
HTT	4	3071408	3247187	367	20	14477	1.93	0.026803
RAB3IL1	11	61663206	61718747	131	22	14477	1.9299	0.026808
TICRR	15	90113818	90172754	112	7	14477	1.9287	0.026886
DMBX1	1	46967668	46981398	35	8	14477	1.9285	0.026895
SRP19	5	112191885	112230276	141	12	14477	1.9283	0.026912
OR52K1	11	4505109	4512638	14	4	14477	1.9274	0.026968
SMARCAL1	2	217272137	217349276	190	18	14477	1.9271	0.026986
MYO5B	18	47347656	47726542	1410	55	14477	1.9264	0.027025
SYT9	11	7268181	7491776	881	72	14477	1.9249	0.027119
C17orf58	17	65985717	65994765	10	2	14477	1.9245	0.027143
TMEM218	11	124962766	124986659	92	19	14477	1.9244	0.027155
SMAD1	4	146397951	146481828	107	12	14477	1.9237	0.027193
PPP1R16A	8	145698365	145729004	25	2	14477	1.9237	0.027196
NOS1AP	1	162034581	162341313	1057	53	14477	1.9236	0.027201
FAM174A	5	99866051	99923940	109	9	14477	1.9234	0.027215
CCL14	17	34309192	34318764	25	3	14477	1.9234	0.027216
CCDC39	3	180329860	180402300	70	10	14477	1.9233	0.027222
MRPS30	5	44804027	44817116	19	3	14477	1.9232	0.02723
BBS9	7	33164144	33647180	1302	41	14477	1.9229	0.027244
PAPPA2	1	176427307	176816237	736	35	14477	1.9229	0.027249
GRIA2	4	158136736	158288727	200	19	14477	1.9226	0.027265
ZNF461	19	37126783	37162740	66	8	14477	1.9224	0.027278
RABEP1	17	5180558	5290632	342	20	14477	1.921	0.027367
RELL1	4	37590922	37692999	344	44	14477	1.9207	0.027384
ACR	22	51171652	51185227	7	3	14477	1.9197	0.027448
R3HDM2	12	57646047	57829782	200	10	14477	1.9196	0.027453
KHDRBS2	6	62388365	63001100	1297	27	14477	1.9196	0.027456
KCNA1	12	5014073	5028922	34	9	14477	1.9192	0.027478
TENM4	11	78362828	79157014	2064	177	14477	1.9192	0.027481
MNAT1	14	61196459	61436898	152	21	14477	1.9191	0.027485
ZNF790	19	37307724	37346689	41	6	14477	1.9191	0.027488
TLCD1	17	27049866	27058949	11	2	14477	1.9189	0.027497
EVC2	4	5543031	5716275	558	41	14477	1.9183	0.027536
TNFSF13	17	7456609	7466425	26	6	14477	1.9175	0.02759
MAP3K7	6	91221792	91302020	192	16	14477	1.9174	0.027593
DBX1	11	20176260	20186870	35	10	14477	1.9173	0.027597
ATP2C1	3	130564327	130737056	242	19	14477	1.9164	0.027655
CFD	19	854665	865124	16	3	14477	1.9164	0.027657
PDIA4	7	148698654	148730782	71	4	14477	1.9157	0.027703
ZNF382	19	37091207	37120999	43	7	14477	1.9156	0.027711
KCNH7	2	163226417	163700257	691	35	14477	1.9151	0.027737
ZFR2	19	3802522	3874027	151	15	14477	1.9146	0.027772
RNF148	7	122340220	122348021	17	4	14477	1.9129	0.02788
TIGD7	16	3347308	3360439	16	3	14477	1.9122	0.027928
ZNF326	1	90455678	90495601	37	7	14477	1.9118	0.027951
SCO2	22	50960497	50969868	26	6	14477	1.9116	0.027962
RTN2	19	45987046	46005313	45	8	14477	1.9113	0.027984
OR5D18	11	55582106	55589547	21	4	14477	1.9109	0.028006
TAOK3	12	118586106	118815750	386	17	14477	1.9107	0.028022
IRGQ	19	44087019	44105287	18	6	14477	1.9098	0.028078
CCNC	6	99988763	100021849	103	14	14477	1.9091	0.028126
ALS2CR11	2	202350644	202488905	401	19	14477	1.9079	0.028203
TPK1	7	144147534	144538488	876	54	14477	1.9078	0.028206
DCBLD1	6	117798803	117892521	272	24	14477	1.9066	0.028283
ZYG11B	1	53187126	53294514	240	14	14477	1.9062	0.028314
LOC101928592	3	44723074	44731283	11	4	14477	1.9061	0.028318
MCOLN3	1	85482265	85519585	71	13	14477	1.906	0.028322
ABCC2	10	101537457	101613162	189	16	14477	1.9048	0.0284
RAB26	16	2193145	2205641	15	2	14477	1.9039	0.028462
ASTN1	1	176824941	177139024	677	50	14477	1.9038	0.028466
ITGA8	10	15556211	15767328	565	35	14477	1.9027	0.028541
SNAI2	8	49828736	49838999	8	4	14477	1.9026	0.028548
CSDE1	1	115258034	115305671	74	9	14477	1.9021	0.028582
KIAA1211	4	57031361	57198390	518	60	14477	1.901	0.028654
NDC80	18	2566510	2618134	139	15	14477	1.9006	0.028675
EEF1E1	6	8072093	8107828	106	13	14477	1.9	0.028715
PTPRU	1	29558028	29654825	234	31	14477	1.8998	0.028732
FCMR	1	207075130	207100378	32	5	14477	1.8996	0.028744
ERICH1	8	605233	686226	446	33	14477	1.8989	0.028789
SNTB1	8	121546485	121830599	754	40	14477	1.8989	0.028791
CEP128	14	80961321	81413105	1237	47	14477	1.8987	0.028804
PSMA5	1	109940153	109974108	43	5	14477	1.898	0.028851
CMSS1	3	99531678	99898976	417	20	14477	1.8978	0.028862
ST13	22	41219039	41258012	39	6	14477	1.8974	0.028888
C17orf70	17	79505411	79524429	30	4	14477	1.8973	0.028896
PRRC2B	9	134300477	134377084	161	11	14477	1.8963	0.028959
OSBPL5	11	3106845	3191582	361	38	14477	1.8957	0.029
C16orf97	16	52058764	52112847	86	8	14477	1.8956	0.029009
TBC1D5	3	17197154	17789240	1268	12	14477	1.8953	0.029028
ZNF146	19	36700504	36731176	72	6	14477	1.895	0.029044
ARSK	5	94885825	94942306	85	8	14477	1.895	0.029046
FFAR3	19	35844249	35852891	34	10	14477	1.8949	0.029052
COG7	16	23398314	23469583	81	5	14477	1.8948	0.029058
MRM1	17	34953010	34966907	23	4	14477	1.8946	0.029071
HLTF	3	148746404	148809341	117	13	14477	1.8943	0.029091
B3GALNT1	3	160800171	160828160	49	6	14477	1.894	0.029111
RNF139	8	125482008	125502359	33	7	14477	1.8935	0.029148
CCS	11	66355630	66374990	21	6	14477	1.8924	0.02922
NAA15	4	140217621	140313435	167	11	14477	1.8924	0.029221
TREX1	3	48501919	48510544	7	3	14477	1.8922	0.029233
ACTA1	1	229565492	229574858	17	3	14477	1.8917	0.029264
ALDH1L2	12	105412062	105483341	265	20	14477	1.8903	0.02936
SP5	2	171566857	171575998	20	7	14477	1.8898	0.02939
SGIP1	1	66994066	67212268	754	22	14477	1.8893	0.029425
TSR1	17	2224472	2245678	37	8	14477	1.8888	0.029456
U2AF1	21	44511566	44532716	32	4	14477	1.8882	0.029499
FGB	4	155479132	155495415	44	4	14477	1.8869	0.029585
ZBTB37	1	173832220	173858096	63	9	14477	1.8864	0.029623
CHD4	12	6677748	6721551	77	7	14477	1.8863	0.029624
NRAS	1	115245585	115264515	21	6	14477	1.8861	0.02964
FAM69C	18	72101463	72130070	94	18	14477	1.8856	0.029676
LRRN3	7	110726062	110767010	59	7	14477	1.8855	0.029682
KCNH6	17	61595695	61627838	45	8	14477	1.8851	0.02971
TBC1D16	17	77904642	78014657	206	46	14477	1.8849	0.029719
LOC286238	9	91241750	91272075	118	14	14477	1.8847	0.029733
GPR61	1	110077494	110089987	15	4	14477	1.884	0.029784
CMTM3	16	66632935	66649295	29	5	14477	1.8836	0.029807
KISS1	1	204157969	204170619	44	8	14477	1.8836	0.029812
STAC	3	36416842	36590999	662	33	14477	1.8827	0.029868
CCDC34	11	27358561	27389795	68	13	14477	1.8823	0.029898
ANKRD16	10	5902093	5936860	133	13	14477	1.8819	0.029926
SLC35A3	1	100430345	100494035	186	12	14477	1.8809	0.029996
METTL16	17	2317843	2420200	158	21	14477	1.8806	0.03001
PTPRN2	7	157330250	158385482	3500	203	14477	1.8794	0.030096
USP28	11	113667097	113751292	155	15	14477	1.8793	0.030105
FAM102A	9	130701361	130747812	93	7	14477	1.8789	0.030129
RORA	15	60778983	61526502	1928	194	14477	1.8783	0.030171
ITGA2	5	52280156	52392109	409	26	14477	1.8781	0.030181
ZFP91	11	58341587	58390523	79	12	14477	1.8768	0.030273
TOMM5	9	37586910	37597636	22	4	14477	1.8763	0.030308
ZNF469	16	88488879	88508665	26	4	14477	1.875	0.030393
MARCH9	12	58143881	58155693	7	3	14477	1.8747	0.030419
PANO1	11	792398	800687	14	6	14477	1.8745	0.030432
MAML1	5	179154833	179209535	124	12	14477	1.8733	0.030512
DNAJC6	1	65715133	65883052	431	27	14477	1.8721	0.030598
CRY2	11	45863669	45906299	79	13	14477	1.8714	0.030648
PRKCI	3	169935220	170025270	283	8	14477	1.8707	0.030693
PTPRR	12	71030353	71319584	831	73	14477	1.8705	0.030706
CDKL1	14	50794622	50888179	238	26	14477	1.8704	0.030712
ZNF416	19	58080887	58095266	21	5	14477	1.8697	0.030765
FLRT1	11	63798442	63888155	186	31	14477	1.8694	0.030786
RGS17	6	153330526	153457389	407	18	14477	1.8691	0.030802
GDF15	19	18491968	18501486	34	6	14477	1.869	0.030812
TESPA1	12	55340587	55383965	190	9	14477	1.8689	0.030821
FOXP2	7	113721365	114335327	791	38	14477	1.8687	0.030833
FBXL5	4	15604507	15666487	175	15	14477	1.8683	0.030858
PLRG1	4	155454649	155476585	61	6	14477	1.8676	0.030912
NFU1	2	69621745	69669760	108	6	14477	1.8671	0.030945
CTTNBP2NL	1	112933800	113005286	167	6	14477	1.8669	0.030959
DBF4B	17	42780976	42831137	78	15	14477	1.8669	0.03096
SAMD5	6	147824807	148060177	908	56	14477	1.8665	0.030989
PINLYP	19	44075952	44087756	37	8	14477	1.8659	0.031025
USP53	4	120128775	120218173	247	20	14477	1.8655	0.031052
KCNK2	1	215173885	215411936	610	25	14477	1.8653	0.031068
IRX5	16	54960111	54969897	19	3	14477	1.865	0.031093
SPEN	1	16169359	16268451	142	15	14477	1.8647	0.031114
SAPCD2	9	139955079	139970028	27	3	14477	1.864	0.031158
TMBIM4	12	66529217	66568808	84	7	14477	1.8639	0.031165
CHDH	3	53848824	53885420	100	17	14477	1.8639	0.03117
UBC	12	125394692	125404587	20	4	14477	1.8636	0.031191
TVP23B	17	18679458	18711527	71	8	14477	1.8625	0.031269
SMCO4	11	93210138	93281546	223	22	14477	1.8624	0.031276
KAT8	16	31123985	31144214	31	4	14477	1.8615	0.031335
TTC39B	9	15169342	15312358	480	52	14477	1.8615	0.031336
USP25	21	17097327	17253877	188	4	14477	1.8607	0.031391
LDHAL6A	11	18472374	18503314	77	15	14477	1.8605	0.031405
KLK13	19	51557521	51573367	30	6	14477	1.8605	0.031407
C17orf50	17	34082890	34093598	29	4	14477	1.8605	0.031411
NAPG	18	10520873	10554266	78	5	14477	1.8593	0.031491
PCGF3	4	694537	765928	279	24	14477	1.8593	0.031492
PRPF3	1	150288928	150327204	95	9	14477	1.8577	0.031607
GMNN	6	24770159	24787827	30	10	14477	1.8572	0.031645
TRA	14	22085057	23022575	3841	171	14477	1.8567	0.031674
GABBR2	9	101048864	101476479	1490	118	14477	1.8554	0.031769
C1orf68	1	152686998	152694405	34	3	14477	1.855	0.031798
TFDP1	13	114234003	114297288	69	4	14477	1.855	0.031799
TMEM168	7	112403864	112435768	46	5	14477	1.8548	0.031814
RAB3A	19	18306109	18319874	30	4	14477	1.8546	0.031823
POLR2E	19	1085078	1100391	71	16	14477	1.8546	0.031824
CNGA1	4	47936494	48023646	289	15	14477	1.8539	0.031874
POSTN	13	38135219	38177981	108	13	14477	1.8537	0.031889
DNAL1	14	74106578	74171931	156	13	14477	1.8527	0.031966
HSH2D	19	16239838	16270881	62	10	14477	1.8519	0.032023
INHBC	12	57823543	57846109	38	6	14477	1.8515	0.032048
PICALM	11	85666714	85785923	333	19	14477	1.8509	0.032095
TRIQK	8	93894258	93983372	109	21	14477	1.8506	0.032116
TMEM184B	22	38610915	38674040	118	13	14477	1.8494	0.032198
HMGA2	12	66213240	66361571	219	27	14477	1.8494	0.032203
LRRC7	1	70028230	70590671	1483	57	14477	1.8491	0.032219
PQLC2	1	19633740	19660425	119	16	14477	1.849	0.032228
DIDO1	20	61507590	61574304	183	21	14477	1.8482	0.03229
MARVELD1	10	99468465	99479409	13	3	14477	1.8481	0.032297
PGM2L1	11	74039861	74114502	204	16	14477	1.8479	0.03231
MUC5AC	11	1137474	1163965	25	3	14477	1.8477	0.032321
DUOX2	15	45383351	45411537	48	4	14477	1.8469	0.032378
LY75-CD302	2	160623639	160766267	440	30	14477	1.8465	0.032408
PBX1	1	164523597	164822567	590	73	14477	1.8461	0.032442
CEMIP	15	81066712	81245612	292	46	14477	1.8458	0.03246
DUOXA2	15	45401523	45411804	16	3	14477	1.8447	0.032544
LOC728485	19	37259020	37269480	22	5	14477	1.8446	0.03255
LRRC19	9	26991634	27010691	50	12	14477	1.8444	0.032564
LENG9	19	54971476	54979894	16	4	14477	1.8428	0.03268
C17orf47	17	56617448	56626733	14	4	14477	1.8426	0.032693
IRAK3	12	66577978	66649902	92	11	14477	1.842	0.032734
HEPACAM	11	124787589	124811308	51	17	14477	1.842	0.032736
TPCN2	11	68811350	68859572	127	5	14477	1.839	0.032958
HEXDC	17	80371240	80402016	66	9	14477	1.8384	0.033
PIAS4	19	4002749	4039567	95	7	14477	1.8383	0.033007
CSNK1G1	15	64456216	64670968	296	10	14477	1.8382	0.033015
PHLDB2	3	111446327	111696864	930	48	14477	1.8382	0.033017
LEPR	1	65881335	66104676	606	23	14477	1.8378	0.033045
ZNF775	7	150071406	150097219	67	7	14477	1.8372	0.033087
KRTAP12-1	21	46099991	46107078	64	5	14477	1.8371	0.0331
TTLL12	22	43561128	43588137	138	22	14477	1.8368	0.033122
ZBTB7C	18	45551543	45940793	1281	135	14477	1.8363	0.033154
LEPROT	1	65881131	66108742	629	24	14477	1.8353	0.033229
NPIPB8	16	28650835	28671546	7	1	14477	1.8352	0.033235
RETNLB	3	108472986	108481130	30	6	14477	1.8348	0.03327
PPAP2C	19	279540	296435	49	11	14477	1.8346	0.033283
PATL1	11	59402689	59441513	43	5	14477	1.8343	0.033308
RPL4	15	66790153	66821870	88	12	14477	1.8342	0.033314
ZNF669	1	247261764	247272685	33	6	14477	1.8339	0.033331
PIN1	19	9940883	9961865	35	5	14477	1.832	0.033472
KLHDC4	16	87728739	87804603	332	20	14477	1.8319	0.03348
CCDC136	7	128426464	128463687	72	6	14477	1.8313	0.033529
FEN1	11	61555109	61566216	12	4	14477	1.8311	0.033539
LYSMD2	15	52013761	52048650	94	7	14477	1.8308	0.033564
SHISA6	17	11139740	11468880	1021	89	14477	1.8305	0.033591
C1QL1	17	43035561	43050644	48	11	14477	1.8301	0.033619
MYOM2	8	1988082	2094880	805	61	14477	1.83	0.033623
TOX4	14	21940335	21968819	71	7	14477	1.8299	0.033635
LYL1	19	13206502	13218974	5	1	14477	1.8292	0.033686
PPP6R2	22	50776746	50885019	332	20	14477	1.8281	0.033767
SLC18A2	10	118995584	119040441	108	18	14477	1.828	0.033772
CTSF	11	66329435	66341047	34	5	14477	1.8275	0.033813
LRRTM4	2	76973349	77754502	2293	76	14477	1.826	0.033923
C1orf64	1	16325731	16334684	60	8	14477	1.8255	0.033962
RLBP1	15	89751598	89769922	40	6	14477	1.8253	0.033975
C5AR2	19	47830404	47846772	2	1	14477	1.8251	0.033992
FFAR1	19	35836645	35846264	43	13	14477	1.8238	0.034092
EVPLL	17	18276079	18294461	62	4	14477	1.8236	0.034103
PPM1J	1	113251116	113262950	16	5	14477	1.8236	0.034105
RBPMS	8	30237017	30431278	344	21	14477	1.8234	0.034125
SLC36A2	5	150693039	150732151	145	14	14477	1.8231	0.034146
KIAA0895	7	36362259	36434734	158	19	14477	1.8228	0.034171
GPT	8	145724465	145734055	8	2	14477	1.8218	0.034239
C8orf87	8	94144824	94184079	96	16	14477	1.8215	0.034263
SBF1	22	50881929	50918467	83	14	14477	1.8215	0.034263
AMIGO2	12	47467990	47478734	21	7	14477	1.8215	0.034266
TMEM33	4	41932137	41964324	88	7	14477	1.8212	0.034288
TWF1	12	44186026	44205178	39	8	14477	1.8211	0.034293
C6orf226	6	42856503	42863554	23	4	14477	1.8207	0.034325
TMEM237	2	202483407	202513252	46	11	14477	1.8206	0.03433
VGLL4	3	11596043	11767220	585	42	14477	1.8201	0.034372
MMP28	17	34081816	34127711	86	7	14477	1.8182	0.03452
DPPA5	6	74061285	74068999	21	5	14477	1.8169	0.034613
CEP97	3	101438436	101490904	90	10	14477	1.8162	0.034668
PPP1R15B	1	204368281	204385945	29	8	14477	1.8156	0.034714
GDF5	20	34019649	34031027	23	5	14477	1.8153	0.034741
NAGS	17	42077032	42087936	25	4	14477	1.8145	0.034797
CHST14	15	40758160	40766857	15	4	14477	1.8145	0.034799
C11orf49	11	46953240	47187432	311	17	14477	1.8143	0.034816
CXCL16	17	4635328	4648223	37	7	14477	1.8141	0.03483
PAPD7	5	6709076	6758661	207	21	14477	1.8139	0.034848
OR10V1	11	59478889	59486318	15	3	14477	1.8138	0.034856
RNF19B	1	33400550	33435467	57	6	14477	1.8135	0.034879
SORT1	1	109850687	109945563	114	7	14477	1.8134	0.034882
XDH	2	31555688	31642611	266	31	14477	1.8133	0.03489
ARHGAP26	5	142144881	142610072	1001	67	14477	1.8133	0.034896
ASTN2	9	119186004	120182317	3045	149	14477	1.8123	0.034967
ASPDH	19	51013357	51023689	27	6	14477	1.8122	0.034975
OR1L8	9	125328327	125335756	41	8	14477	1.8119	0.034998
IL10RA	11	117852106	117873698	50	8	14477	1.8116	0.035026
AGAP1	2	236397733	237041944	1281	84	14477	1.8115	0.035031
ZNF90	19	20183803	20233477	67	8	14477	1.8113	0.035046
CPNE6	14	24535046	24548809	13	5	14477	1.811	0.035071
FMNL2	2	153186684	153507848	947	54	14477	1.8107	0.035093
SNAPC5	15	66781166	66795146	37	8	14477	1.8107	0.035094
RBM4B	11	66430969	66450348	17	6	14477	1.8105	0.035109
SKIDA1	10	21800907	21819611	11	3	14477	1.8102	0.035129
SIGLEC5	19	52113256	52138727	68	14	14477	1.8102	0.03513
ATP11AUN	13	113296358	113340311	138	19	14477	1.81	0.035144
C1orf115	1	220858628	220873999	53	10	14477	1.8091	0.035219
C21orf62	21	34161484	34191053	70	5	14477	1.8088	0.035241
ATP5O	21	35274257	35293158	69	12	14477	1.8086	0.035259
KRTDAP	19	35976726	35986433	26	6	14477	1.8085	0.035265
EEFSEC	3	127867302	128128989	454	16	14477	1.8083	0.035281
TCTEX1D1	1	67212978	67246230	93	12	14477	1.8071	0.035372
NECAP2	1	16762167	16788085	45	7	14477	1.807	0.035378
EPHB2	1	23032263	23243323	404	42	14477	1.8057	0.035485
KIAA0586	14	58889103	59017049	96	17	14477	1.8054	0.035507
PRSS1	7	142452319	142462427	16	1	14477	1.8021	0.035765
FARS2	6	5256251	5773316	1584	128	14477	1.8021	0.035767
OCA2	15	27998521	28349483	892	39	14477	1.8015	0.035814
SEC24C	10	75499039	75533433	35	5	14477	1.8013	0.035825
ZNF576	19	44095544	44106087	11	3	14477	1.8012	0.035832
TMEM114	16	8618002	8627226	41	9	14477	1.8012	0.035838
MTRR	5	7846299	7902737	236	27	14477	1.8007	0.035874
LSAMP	3	115519710	116169385	1488	77	14477	1.8001	0.035921
C10orf90	10	128112066	128218444	230	30	14477	1.7998	0.035944
TMOD4	1	151140963	151153547	10	5	14477	1.7998	0.035945
PSTPIP2	18	43562002	43657250	248	16	14477	1.7997	0.035955
FGF5	4	81182742	81213671	69	7	14477	1.7996	0.035963
LRRC14	8	145738349	145752062	11	2	14477	1.7991	0.035998
FXYD5	19	35640625	35662288	31	5	14477	1.799	0.036006
SPI1	11	47374909	47405127	79	9	14477	1.7982	0.036069
CHEK2	22	29082231	29142822	147	21	14477	1.7981	0.036079
NTAN1	16	15130210	15154936	49	5	14477	1.7981	0.036084
LSM12	17	42110503	42149987	52	8	14477	1.7981	0.036084
ZNF232	17	5007529	5031411	59	13	14477	1.7967	0.036193
DNAH14	1	225112356	225588496	1427	29	14477	1.796	0.036248
VIMP	15	101809714	101822700	20	5	14477	1.7956	0.036277
ST20	15	80189682	80221096	164	12	14477	1.7952	0.036313
ZNF91	19	23538998	23583269	119	7	14477	1.7951	0.03632
AKR7A2	1	19627702	19643640	49	12	14477	1.7946	0.036362
ZNF770	15	35269042	35285497	37	7	14477	1.7935	0.036446
MRPL11	11	66201050	66211310	10	4	14477	1.7934	0.036453
TNPO1	5	72107418	72211715	159	13	14477	1.7931	0.036482
LRRC25	19	18500447	18513428	30	7	14477	1.7925	0.036523
SRCIN1	17	36684759	36767183	110	13	14477	1.7924	0.036534
TRIM35	8	27140904	27173834	60	9	14477	1.7921	0.036558
VIPR1	3	42525791	42580565	120	23	14477	1.7896	0.036758
PINK1	1	20954948	20979504	90	11	14477	1.7891	0.036801
ANKFY1	17	4065165	4172274	157	10	14477	1.789	0.036808
BCKDK	16	31114615	31125612	11	2	14477	1.7884	0.036857
CD40	20	44741899	44759884	43	12	14477	1.7883	0.036864
GOLGA8B	15	34815796	34880836	82	7	14477	1.7877	0.036909
RGS2	1	192773169	192782907	11	2	14477	1.7877	0.036914
TELO2	16	1538352	1561960	78	15	14477	1.7875	0.036929
IQCF3	3	51855899	51866374	16	2	14477	1.7874	0.036936
EXTL1	1	26343266	26364455	33	6	14477	1.7874	0.036937
KLF16	19	1850898	1868564	42	6	14477	1.7873	0.036948
NCKAP5L	12	50183429	50227208	132	14	14477	1.787	0.036968
ZNF502	3	44749135	44766823	27	8	14477	1.7862	0.03703
ATP5G3	2	176039486	176051490	36	5	14477	1.7859	0.037057
CREBBP	16	3773555	3935121	78	21	14477	1.7859	0.037059
BEAN1	16	66456200	66528932	149	23	14477	1.7858	0.037068
RAD18	3	8917380	9010159	342	9	14477	1.7856	0.037084
RECQL4	8	145735167	145748210	12	1	14477	1.7846	0.037164
LYSMD1	1	151130724	151143424	10	5	14477	1.7837	0.037237
CHPT1	12	102086417	102124352	122	17	14477	1.7834	0.037259
SLC25A19	17	73267561	73290530	64	6	14477	1.7834	0.037259
TAGLN2	1	159886397	159900332	28	9	14477	1.7828	0.037313
FAXDC2	5	154195094	154235213	64	10	14477	1.7827	0.03732
SLC12A9	7	100445337	100466134	36	7	14477	1.7826	0.037328
PITX3	10	103988446	104006231	29	5	14477	1.7818	0.037392
RUVBL1	3	127798300	127877752	140	7	14477	1.7817	0.037399
GBF1	10	104000255	104144156	213	24	14477	1.7812	0.037437
ELMSAN1	14	74180325	74261988	206	33	14477	1.7807	0.03748
LOC338667	11	125812319	125828235	70	12	14477	1.7795	0.037578
CLDN11	3	170131653	170153979	44	8	14477	1.7795	0.03758
GNPAT	1	231371919	231415219	91	8	14477	1.7793	0.037599
ERP44	9	102739961	102866330	213	15	14477	1.7788	0.037635
ELAVL2	9	23688597	23831342	344	33	14477	1.7786	0.037653
SPTLC1	9	94791916	94882756	296	17	14477	1.7783	0.037679
SSB	2	170650322	170670074	53	10	14477	1.7777	0.037726
EGFR	7	55081678	55280762	505	63	14477	1.7777	0.037728
SMYD2	1	214449565	214511977	199	22	14477	1.7775	0.037745
CSRNP3	2	166321157	166547417	443	34	14477	1.775	0.037951
CCDC138	2	109398208	109494547	135	9	14477	1.7747	0.037971
ACAT1	11	107987258	108020395	56	8	14477	1.7747	0.037974
RACGAP1	12	50381445	50430586	65	2	14477	1.7745	0.037992
TTC6	14	38059941	38220063	421	17	14477	1.7735	0.038076
PCED1B	12	47468386	47631946	472	39	14477	1.7731	0.038109
CRISP2	6	49658571	49686911	78	14	14477	1.7727	0.038136
IFI44L	1	79081067	79113330	58	10	14477	1.7723	0.038173
CORO7-PAM16	16	4388752	4471962	144	13	14477	1.7711	0.038273
CREB1	2	208389616	208471784	115	12	14477	1.7709	0.038285
BRF1	14	105674123	105786914	186	7	14477	1.77	0.038361
LCE3A	1	152593810	152600579	24	1	14477	1.7695	0.038402
KHDC3L	6	74067400	74075398	23	7	14477	1.7688	0.038465
TTC37	5	94798099	94895709	173	10	14477	1.7688	0.038467
FCN2	9	137767658	137780866	66	11	14477	1.7665	0.038657
MFSD3	8	145728161	145738096	10	2	14477	1.7654	0.038752
RALB	2	120992646	121053787	150	7	14477	1.7646	0.038817
TRIP6	7	100459950	100472576	26	7	14477	1.7642	0.038851
PTGS1	9	125127809	125159482	88	12	14477	1.764	0.038864
RPA3	7	7674847	7763238	300	16	14477	1.764	0.038867
CYTH3	7	6199907	6317242	212	18	14477	1.7637	0.038893
MAPK11	22	50700642	50713779	34	8	14477	1.7635	0.038906
ASAP1	8	131062850	131460906	1227	37	14477	1.7634	0.038917
ZNF716	7	57504883	57534765	47	4	14477	1.7634	0.038918
SIX3	2	45164037	45174716	39	9	14477	1.7633	0.038923
PRG4	1	186260405	186285188	45	7	14477	1.7633	0.038927
FAM131A	3	184048717	184065563	36	14	14477	1.7631	0.038942
NDUFC1	4	140209571	140228705	31	3	14477	1.763	0.03895
ABCA12	2	215794766	216008151	467	47	14477	1.7629	0.038956
LOC101928947	17	38078156	38097453	41	8	14477	1.7629	0.038957
SULT1A1	16	28615408	28639907	59	2	14477	1.7627	0.038977
LRIG2	1	113610792	113669324	61	8	14477	1.7626	0.038988
TAOK1	17	27712943	27880421	240	11	14477	1.7624	0.039003
PTOV1	19	50348667	50365499	32	7	14477	1.7622	0.03902
EFNA5	5	106711090	107011596	695	82	14477	1.7619	0.039045
MYH7B	20	33538704	33591740	119	10	14477	1.7617	0.03906
GRAMD1A	19	35480688	35518875	126	13	14477	1.761	0.039123
MRGPRG	11	3237674	3245043	36	4	14477	1.7606	0.039153
EFHD2	1	15731391	15758339	56	12	14477	1.7604	0.039169
SPATA32	17	43330260	43344479	37	7	14477	1.7604	0.039173
SCUBE3	6	35176824	35222356	65	11	14477	1.76	0.039208
TMEM211	22	25329708	25340314	16	3	14477	1.7598	0.039222
CXCR1	2	219026068	219036716	14	3	14477	1.7597	0.039227
TAS2R20	12	11147061	11155474	43	3	14477	1.7593	0.03926
RABEPK	9	127957821	127997938	78	8	14477	1.7584	0.039338
IRF6	1	209957468	209984520	82	8	14477	1.7582	0.039357
LOC101060022	1	228151662	228160559	43	3	14477	1.7568	0.039477
C5orf64	5	60928636	61003862	202	21	14477	1.7565	0.039499
CHST9	18	24493054	24770302	773	36	14477	1.7564	0.039509
SYT8	11	1850674	1860251	17	5	14477	1.7559	0.039557
ARHGAP22	10	49652568	49869310	727	54	14477	1.7554	0.039595
GBP4	1	89645331	89669633	43	6	14477	1.7554	0.039597
CYB5A	18	71919027	71964251	148	9	14477	1.7552	0.039608
BAHD1	15	40728411	40761941	37	11	14477	1.7549	0.039637
LRRC71	1	156885400	156904381	42	4	14477	1.7538	0.039734
TLR3	4	186985309	187007752	49	11	14477	1.7537	0.039745
POR	7	75539420	75617673	131	23	14477	1.7536	0.039752
CSNK1G3	5	122842793	122954239	168	13	14477	1.7524	0.039854
CHCHD1	10	75536808	75544906	6	2	14477	1.752	0.039888
MYH10	17	8376023	8539094	202	9	14477	1.7519	0.039897
PSMD2	3	184011886	184028342	27	6	14477	1.7518	0.039904
BEND4	4	42111370	42159895	120	12	14477	1.7512	0.039957
ZMYND15	17	4638059	4650914	33	7	14477	1.7509	0.039983
RIMS4	20	43378945	43443979	99	13	14477	1.7506	0.040012
SLC30A9	4	41987516	42091051	359	9	14477	1.7505	0.04002
GOLGA3	12	133343995	133410659	237	25	14477	1.7499	0.040069
SPAG9	17	49038035	49203226	162	12	14477	1.7494	0.040107
ZZEF1	17	3906239	4051314	434	13	14477	1.7485	0.040188
RPL6	12	112841494	112861647	17	5	14477	1.7482	0.040214
POLR1B	2	113293676	113336227	117	13	14477	1.7481	0.040225
VIT	2	36918833	37043437	427	54	14477	1.7479	0.040237
POPDC3	6	105604275	105632858	80	8	14477	1.7478	0.040245
MNDA	1	158796168	158820770	54	9	14477	1.7478	0.040253
CLASP1	2	122093852	122412052	641	10	14477	1.7471	0.040314
TAS2R50	12	11137012	11144511	44	3	14477	1.747	0.040316
TNFSF18	1	173008860	173025103	33	6	14477	1.7469	0.040324
MLLT3	9	20340163	20627514	412	40	14477	1.7469	0.040326
MAP4K3	2	39474907	39669453	424	22	14477	1.7463	0.040379
STAR	8	37998718	38013783	1	1	14477	1.7462	0.04039
VOPP1	7	55536803	55645200	497	10	14477	1.746	0.040407
CDV3	3	133287434	133310618	66	9	14477	1.7452	0.040478
PROCR	20	33754740	33805271	102	8	14477	1.7451	0.040487
GRTP1	13	113977005	114023463	118	14	14477	1.7448	0.040506
TMEM42	3	44898408	44908656	12	3	14477	1.7447	0.040515
ZNF622	5	16450128	16470894	38	7	14477	1.7444	0.040541
COL6A1	21	47396663	47426463	97	15	14477	1.7433	0.040637
TFB2M	1	246702363	246734565	168	17	14477	1.7432	0.040653
ZKSCAN5	7	99097273	99132945	40	7	14477	1.7415	0.040801
AIF1L	9	133966863	134000039	82	13	14477	1.7411	0.040833
CPSF6	12	69628317	69669638	73	10	14477	1.7409	0.040847
TOX3	16	52470182	52586714	199	24	14477	1.7404	0.040893
SYNE2	14	64314683	64694667	924	43	14477	1.7401	0.040923
DMRTA1	9	22441840	22453972	30	6	14477	1.7397	0.040957
PUM2	2	20446953	20555585	201	15	14477	1.7385	0.04106
ZNF880	19	52868170	52890548	89	9	14477	1.738	0.041107
CORO7	16	4403043	4471962	121	11	14477	1.7379	0.041116
C6orf62	6	24703589	24726064	49	12	14477	1.7375	0.041147
ZSCAN4	19	58175303	58192020	48	5	14477	1.7375	0.041147
ATP5S	14	50773256	50803859	80	4	14477	1.7374	0.041161
FAM200B	4	15678352	15693570	37	7	14477	1.7369	0.041201
RCE1	11	66605883	66615503	13	6	14477	1.7353	0.041348
ZBTB43	9	129562285	129601989	26	8	14477	1.7351	0.041364
LRRC24	8	145746261	145757416	9	2	14477	1.7346	0.041405
ZNF555	19	2836433	2861972	75	9	14477	1.7344	0.04142
SDK1	7	3336080	4310132	3606	95	14477	1.7341	0.041451
ALDH6A1	14	74522865	74556196	116	10	14477	1.7334	0.04151
MCM3	6	52127312	52154679	88	16	14477	1.7331	0.041543
CSF2RB	22	37304639	37337991	148	15	14477	1.7315	0.041684
HRASLS2	11	63318742	63335855	13	3	14477	1.7309	0.041734
THRB	3	24157144	24541772	1091	104	14477	1.7308	0.041745
TNFSF12	17	7447375	7462707	58	9	14477	1.7305	0.041768
IFRD2	3	50323663	50335648	9	4	14477	1.7304	0.041779
ANXA4	2	69942946	70055096	250	16	14477	1.7299	0.041828
NACAD	7	45118536	45133493	48	8	14477	1.7295	0.041857
FBXO27	19	39513161	39528198	73	5	14477	1.7294	0.04187
ATRNL1	10	116848124	117709996	1625	26	14477	1.729	0.041902
CCDC89	11	85393393	85402320	25	7	14477	1.7286	0.041941
PROM2	2	95934674	95967567	21	4	14477	1.7282	0.041978
RNASE13	14	21499479	21507944	34	10	14477	1.7274	0.042045
SLC4A4	4	72048003	72439304	579	30	14477	1.7273	0.042053
SRRT	7	100467701	100487785	40	6	14477	1.7273	0.042055
ZNF593	1	26491388	26498864	24	5	14477	1.7271	0.042078
GLB1L2	11	134196768	134247722	117	32	14477	1.7267	0.042108
PYY	17	42028601	42086837	142	18	14477	1.7264	0.042141
ANXA2R	5	43037682	43045447	13	5	14477	1.7262	0.042154
ARSG	17	66250323	66427016	417	58	14477	1.7253	0.042241
CD83	6	14112487	14138649	68	13	14477	1.7249	0.042273
TPR	1	186279284	186349883	140	12	14477	1.7246	0.042297
SLC38A6	14	61442832	61551951	129	12	14477	1.7243	0.042325
ZWILCH	15	66792431	66843323	148	16	14477	1.7241	0.042345
CPNE8	12	39044502	39305395	620	23	14477	1.7239	0.042361
TMEM167B	1	109628403	109641054	33	6	14477	1.7237	0.042377
STRAP	12	16030288	16057912	8	1	14477	1.7231	0.042432
TYW1	7	66456792	66706007	1288	22	14477	1.7229	0.042457
COX4I1	16	85828173	85842108	29	4	14477	1.7228	0.042465
C14orf1	14	76115733	76132538	20	5	14477	1.7216	0.042571
AIM1	6	106803683	107019835	1032	70	14477	1.7213	0.042599
MRPL44	2	224817121	224833931	30	3	14477	1.7207	0.042651
C1QBP	17	5334599	5347471	37	7	14477	1.7193	0.042776
ARPC1B	7	98967298	99005726	71	7	14477	1.7192	0.042787
RHOC	1	113242249	113255025	29	8	14477	1.7187	0.042831
ANO2	12	5670317	6060398	1223	83	14477	1.7182	0.042876
C1orf137	1	117231734	117250725	20	4	14477	1.7181	0.042887
NPLOC4	17	79522413	79609138	332	13	14477	1.7162	0.04306
SMIM12	1	35314463	35330417	30	9	14477	1.7162	0.043064
ZNF747	16	30540188	30551345	4	2	14477	1.7158	0.043104
TARS2	1	150454840	150481585	86	8	14477	1.7156	0.043115
TNIP2	4	2741887	2763103	73	12	14477	1.7156	0.043118
TLN1	9	35695834	35737392	52	11	14477	1.7154	0.043139
SGCZ	8	13945873	15100792	6051	158	14477	1.7153	0.043147
NLRP8	19	56454198	56501495	210	28	14477	1.7149	0.043183
CNOT6	5	179916412	180006858	369	16	14477	1.7149	0.043184
CBX4	17	77805455	77818222	15	5	14477	1.7148	0.043191
OR2T8	1	248075963	248086758	43	5	14477	1.7148	0.043195
SLC2A2	3	170712637	170749768	81	5	14477	1.7147	0.043201
GNAI3	1	110086186	110139965	66	10	14477	1.7143	0.043236
RAB33B	4	140369961	140398570	58	5	14477	1.7141	0.043255
GSDMD	8	144630383	144646732	66	12	14477	1.714	0.043261
SGSM2	17	2235806	2285853	178	22	14477	1.7138	0.043287
DNTT	10	98059085	98099821	106	8	14477	1.713	0.043352
SHISA5	3	48507697	48547259	59	9	14477	1.7129	0.043362
FASTKD3	5	7857772	7874150	52	11	14477	1.7116	0.043486
SLC25A37	8	23381363	23434476	296	22	14477	1.7114	0.043507
TMEM174	5	72459080	72472573	25	8	14477	1.7102	0.043616
ALDOB	9	104181342	104203062	60	9	14477	1.7101	0.043625
GCNT3	15	59898982	59913710	34	4	14477	1.71	0.04363
GRK4	4	2960232	3043974	260	16	14477	1.7092	0.043707
CDKN1B	12	12865302	12876805	21	6	14477	1.7085	0.043771
NFATC1	18	77150772	77290823	538	33	14477	1.7083	0.043787
MDGA1	6	37598784	37670766	324	37	14477	1.7082	0.043795
RANBP2	2	109330902	109403767	109	4	14477	1.708	0.043818
C8orf82	8	145750099	145759485	9	2	14477	1.7076	0.043857
NCF4	22	37252030	37275559	73	12	14477	1.707	0.043912
ALDOA	16	30059411	30083241	18	4	14477	1.7064	0.043966
ZNF431	19	21319813	21372570	88	9	14477	1.7057	0.044035
MTMR4	17	56565393	56600271	40	8	14477	1.7056	0.044041
MARCH5	10	94045920	94115221	79	8	14477	1.7055	0.044049
PDAP1	7	98990796	99011305	29	5	14477	1.7054	0.044061
TSC2	16	2092472	2140213	32	7	14477	1.7053	0.044072
TPTE2	13	19995517	20140714	303	11	14477	1.7053	0.044073
CLEC2L	7	139203674	139231231	6	3	14477	1.7049	0.04411
PNKP	19	50362960	50375840	18	4	14477	1.7045	0.044146
LCE5A	1	152478320	152486153	26	5	14477	1.7042	0.044167
KAT5	11	65474473	65488577	41	7	14477	1.7042	0.044168
SKA2	17	57185808	57237800	53	8	14477	1.704	0.044195
ATP6V1E2	2	46737486	46774551	89	13	14477	1.7036	0.04423
MYLK3	16	46734694	46802201	38	3	14477	1.7034	0.044251
ARHGEF11	1	156903132	157020512	235	16	14477	1.7031	0.044278
SLC52A3	20	739224	761628	105	20	14477	1.7027	0.044312
ESAM	11	124621519	124637223	21	5	14477	1.7027	0.044315
MED11	17	4629723	4638402	24	5	14477	1.7025	0.04433
HEMK1	3	50601583	50623922	22	6	14477	1.7024	0.044341
PLXNB2	22	50711908	50751062	63	12	14477	1.7023	0.044347
CLCA1	1	86929526	86967477	132	26	14477	1.7014	0.044438
FGF19	11	69511506	69524106	13	3	14477	1.7011	0.044462
B4GALNT1	12	58018178	58032022	32	5	14477	1.7009	0.044482
GDF1	19	18977861	19011953	70	14	14477	1.7008	0.044495
REPIN1	7	150060361	150072633	38	2	14477	1.7005	0.044516
AKIRIN1	1	39451916	39473237	62	6	14477	1.7004	0.044532
TSKS	19	50241511	50271587	40	8	14477	1.7	0.044568
YTHDC1	4	69174605	69220824	59	9	14477	1.6992	0.04464
HIRIP3	16	30002142	30012417	11	3	14477	1.6985	0.044706
ZNF254	19	24009991	24314270	773	17	14477	1.6983	0.044721
OR4C6	11	55427643	55435072	6	3	14477	1.6978	0.044775
SAA2-SAA4	11	18251402	18275221	40	9	14477	1.6977	0.044778
AMPD1	1	115214219	115243239	66	14	14477	1.6962	0.044921
PSD	10	104160874	104184691	35	13	14477	1.696	0.044945
BTAF1	10	93678526	93792255	195	14	14477	1.6951	0.04503
RPL18	19	49117084	49127675	15	4	14477	1.695	0.045034
ADGRE2	19	14842009	14894353	242	23	14477	1.6945	0.045083
MYH6	14	23848442	23883836	87	17	14477	1.6945	0.045084
LUZP1	1	23409016	23509301	183	17	14477	1.6944	0.045092
LCE3D	1	152550360	152557980	12	2	14477	1.6941	0.045122
SERBP1	1	67871993	67901123	30	7	14477	1.6937	0.045161
DDX18	2	118567255	118591453	75	13	14477	1.6934	0.045185
TNFSF12-TNFSF13	17	7447375	7466425	61	10	14477	1.6934	0.045188
NUB1	7	151033785	151077047	129	19	14477	1.6933	0.0452
GSTM5	1	110249406	110262390	52	12	14477	1.693	0.045232
DEFA6	8	6780716	6788598	43	13	14477	1.6929	0.045235
DERL2	17	5376082	5394520	58	10	14477	1.6929	0.04524
YIF1B	19	38792700	38811615	57	8	14477	1.6928	0.045249
GPR1	2	207038540	207087771	126	16	14477	1.6922	0.045307
SORCS2	4	7189374	7746064	2847	229	14477	1.6922	0.045307
TOP3A	17	18175735	18223321	101	8	14477	1.6921	0.045313
CDH2	18	25529430	25762445	459	34	14477	1.6921	0.045315
SQRDL	15	45918346	45984992	262	30	14477	1.6918	0.045344
CTSZ	20	57568742	57587309	64	11	14477	1.6913	0.04539
ATAD1	10	89510108	89606111	155	10	14477	1.6912	0.045398
COMMD8	4	47451315	47470676	46	7	14477	1.691	0.045421
DYRK2	12	68037512	68057944	40	7	14477	1.6893	0.045583
COG5	7	106840689	107209959	645	12	14477	1.6892	0.045588
ANKRD42	11	82899754	82969219	124	14	14477	1.6891	0.0456
NUAK1	12	106455625	106538811	203	32	14477	1.6888	0.045631
PTPRG	3	61542243	62282073	2083	135	14477	1.6885	0.045655
OR52M1	11	4561421	4568874	45	6	14477	1.6885	0.045659
GLS	2	191740547	191831778	113	13	14477	1.6885	0.045661
ADGRF3	2	26529541	26574685	105	18	14477	1.6883	0.045672
PSMB11	14	23506376	23514769	17	7	14477	1.6878	0.045727
EXOC8	1	231466982	231478578	20	3	14477	1.6878	0.04573
SMARCAD1	4	95123759	95213943	168	8	14477	1.685	0.045993
CACFD1	9	136320087	136337409	39	9	14477	1.6845	0.046047
FAM129C	19	17629110	17666148	68	14	14477	1.6845	0.046047
RIC1	9	5624031	5778057	381	20	14477	1.6844	0.046051
CLN3	16	28487100	28510897	29	3	14477	1.6842	0.046068
CCDC175	14	59970285	60048549	302	14	14477	1.6842	0.046076
SELL	1	169658306	169685843	117	14	14477	1.6839	0.046099
ADGRB3	6	69340210	70100903	2107	66	14477	1.6838	0.046107
OR5R1	11	56183234	56190708	32	5	14477	1.6838	0.046111
ADHFE1	8	67339693	67385760	145	15	14477	1.6837	0.046118
CLMN	14	95646776	95791245	492	36	14477	1.6837	0.046122
PKD1	16	2137209	2190899	18	3	14477	1.6835	0.046141
OR4A16	11	55105677	55113163	12	3	14477	1.6831	0.046175
PDE3B	11	14660191	14895105	275	16	14477	1.6831	0.046179
ZNF83	19	53114117	53198834	369	23	14477	1.6822	0.046261
TTC14	3	180314918	180337620	15	4	14477	1.6817	0.046316
THEGL	4	57391775	57470989	209	25	14477	1.6802	0.046457
KLHL23	2	170585356	170609896	110	15	14477	1.6801	0.04647
PDE5A	4	120414050	120554981	387	14	14477	1.68	0.046481
PIK3C3	18	39530165	39663772	167	10	14477	1.6798	0.0465
SIDT1	3	113246218	113349922	283	24	14477	1.6798	0.046502
MRPS5	2	95751452	95792754	12	4	14477	1.679	0.046572
GIGYF1	7	100275630	100291870	32	8	14477	1.6788	0.046592
FOXF1	16	86539133	86549570	39	9	14477	1.6785	0.04662
SH3PXD2B	5	171750685	171886527	449	23	14477	1.6784	0.046639
CHST2	3	142833618	142844356	15	3	14477	1.6783	0.04664
GBP1	1	89516487	89536043	56	8	14477	1.6781	0.046666
UROS	10	127472591	127516837	72	3	14477	1.678	0.046675
LOC101927216	13	80615327	80629465	35	9	14477	1.678	0.046676
ITGAX	16	31361488	31395820	59	12	14477	1.6774	0.046734
TACC1	8	38580704	38712046	238	25	14477	1.6771	0.046765
SLU7	5	159827148	159851168	64	10	14477	1.6768	0.046794
PKN2	1	89144876	89303438	320	7	14477	1.6764	0.04683
CBFA2T2	20	32072928	32239337	80	10	14477	1.6759	0.046882
AGBL1	15	86618137	87573783	3603	138	14477	1.6756	0.046909
FAM178A	10	102667326	102726391	81	11	14477	1.6751	0.046956
TMEM105	17	79283570	79309474	73	6	14477	1.6745	0.047012
KDM8	16	27209807	27234589	34	6	14477	1.6739	0.047073
GTF2B	1	89316821	89362301	107	7	14477	1.6739	0.047076
GC	4	72605910	72676237	144	17	14477	1.6739	0.047079
DRG1	22	31790539	31831672	75	10	14477	1.6738	0.047086
DAO	12	109268806	109296210	74	9	14477	1.6737	0.047096
CARF	2	203771978	203852560	145	8	14477	1.673	0.047164
LRP1B	2	140987496	142894270	7467	225	14477	1.6729	0.047172
MNT	17	2285854	2309258	51	7	14477	1.6726	0.047207
TRIM37	17	57058499	57189266	161	12	14477	1.6724	0.047226
CRTC3	15	91068118	91190077	328	17	14477	1.6716	0.047297
PDXDC1	16	15063448	15133052	37	6	14477	1.6715	0.047312
ECE2	3	183962445	184012319	98	15	14477	1.6713	0.047336
SERPINA5	14	95042706	95060957	122	16	14477	1.6711	0.047348
FBLN7	2	112890962	112947293	148	22	14477	1.6709	0.047372
ROS1	6	117608030	117752018	445	38	14477	1.6706	0.047402
CERS1	19	18977861	19012396	71	14	14477	1.6701	0.047446
DDX11	12	31221779	31259233	191	5	14477	1.67	0.04746
SEPT4	17	56596111	56623179	41	8	14477	1.6697	0.047487
CDH26	20	58528471	58590272	106	11	14477	1.6694	0.047517
OR4S2	11	55413380	55420815	7	1	14477	1.6688	0.047582
CCDC130	19	13837574	13875608	70	6	14477	1.6688	0.047582
C3orf18	3	50593956	50613458	24	5	14477	1.6683	0.047623
C1orf167	1	11818827	11851142	152	10	14477	1.6679	0.047668
WNT8B	10	102217812	102244899	41	2	14477	1.6679	0.047669
RNF41	12	56594788	56620753	12	4	14477	1.6675	0.047703
C20orf144	20	32245092	32253221	6	3	14477	1.6675	0.047707
LCN10	9	139631119	139642411	27	4	14477	1.6675	0.047711
EMC8	16	85810730	85838161	63	5	14477	1.6665	0.047805
AIFM2	10	71870523	71897832	70	17	14477	1.6665	0.047811
FKBP2	11	64003413	64013107	20	5	14477	1.6662	0.047836
SLC12A8	3	124799980	124936609	579	58	14477	1.6661	0.047848
WDR38	9	127610627	127621670	24	3	14477	1.666	0.047861
SEC31B	10	102244897	102284711	51	3	14477	1.6658	0.047873
KCNRG	13	50584390	50596558	15	4	14477	1.665	0.04796
NFKBIZ	3	101541834	101581369	36	10	14477	1.6648	0.047975
TXK	4	48066910	48141273	167	18	14477	1.6641	0.048046
LYPLAL1	1	219342192	219387707	63	9	14477	1.664	0.048056
UBE2D2	5	138935751	139009519	107	8	14477	1.6638	0.048081
RSPH3	6	159396577	159426424	166	8	14477	1.6636	0.048096
SPATA19	11	133709017	133720433	38	3	14477	1.6632	0.048135
ACER2	9	19403925	19454118	121	9	14477	1.6628	0.048178
TBX6	16	30095614	30108258	9	3	14477	1.6623	0.048222
SFT2D3	2	128453597	128462907	26	6	14477	1.6619	0.048269
ARHGAP9	12	57864538	57887756	36	6	14477	1.6618	0.048275
COLGALT1	19	17661511	17695468	68	11	14477	1.6618	0.048281
FBXO31	16	87361442	87430708	200	26	14477	1.6612	0.048338
PLAGL1	6	144259937	144390736	308	35	14477	1.6611	0.04835
TMEM74B	20	1159713	1171077	3	2	14477	1.6592	0.048542
FAF2	5	175870356	175938575	111	11	14477	1.6584	0.048621
KIAA1107	1	92627609	92651780	35	4	14477	1.6581	0.048646
DENND6B	22	50748892	50770517	56	6	14477	1.6579	0.048669
TGM7	15	43566979	43599453	41	4	14477	1.6571	0.048745
PEAR1	1	156858496	156887726	94	8	14477	1.6568	0.048776
JUNB	19	12897310	12905625	1	1	14477	1.6567	0.04879
C11orf30	11	76150967	76265443	211	21	14477	1.6562	0.048842
PPP1R16B	20	37429348	37553167	286	36	14477	1.656	0.048857
NCK2	2	106356520	106512230	550	28	14477	1.656	0.048859
GAPVD1	9	128019073	128128790	131	8	14477	1.6559	0.04887
PLEKHA7	11	16807707	17040963	749	45	14477	1.6555	0.048912
MYO19	17	34850099	34896305	67	8	14477	1.655	0.048958
TIRAP	11	126147800	126166328	55	12	14477	1.6538	0.049081
JMJD8	16	730167	739440	14	3	14477	1.6537	0.04909
SEPN1	1	26121667	26146213	49	4	14477	1.6534	0.049127
RPS27	1	153958239	153966131	6	3	14477	1.6529	0.049172
KANK3	19	8385968	8413146	122	11	14477	1.6525	0.049216
NOL12	22	38072680	38091218	41	8	14477	1.6525	0.049217
SQSTM1	5	179228388	179266578	133	23	14477	1.6524	0.049228
[truncated: 15,782 more rows]

## Sheet: FI_gene_association
Supplementary table 10: Gene association analysis for fasting insulin. Column headings are as follows: GENE (name of the gene), CHR (chromosome), START (base pair position at the start of the gene), STOP (base pair position at the end of the gene), NSNPS (number of SNPs annotated to the gene), NPARAM (number of relevant paramters used in the model), N (sample size), ZSTAT (Z-score derived from p …
GENE	CHR	START	STOP	NSNPS	NPARAM	N	ZSTAT	P
FTO	16	53732875	54149879	1168	91	105056	4.7072	1.2559e-06
TCF7L2	10	114704978	114928937	316	39	105056	4.3625	6.4291e-06
GCKR	2	27714470	27748056	53	7	105056	4.1734	1.5004e-05
C5orf67	5	55808192	55835983	91	19	105056	4.0932	2.1277e-05
MYOC	1	171603057	171626773	89	13	105056	4.0648	2.4038e-05
SPDYE5	7	74690028	75135128	144	13	105056	4.0313	2.774e-05
TRAIP	3	49864528	49898992	42	5	105056	3.962	3.7164e-05
ZNF12	7	6726564	6751566	64	11	105056	3.9207	4.4137e-05
MAP2K7	19	7963665	7980863	13	4	105056	3.9047	4.7169e-05
MST1R	3	49922935	49946311	37	6	105056	3.8979	4.8524e-05
UBA7	3	49841138	49856391	12	3	105056	3.7422	9.1191e-05
POM121C	7	75044560	75120565	113	12	105056	3.7017	0.00010708
CNTD2	19	40726615	40737674	11	3	105056	3.684	0.00011481
GMPPB	3	49757409	49766407	7	1	105056	3.667	0.0001227
ANXA2	15	60637850	60695185	119	16	105056	3.6059	0.00015555
CAMKV	3	49893914	49912655	30	6	105056	3.5976	0.0001606
PLCB4	20	9044357	9462963	815	60	105056	3.5882	0.00016647
AKT2	19	40734724	40796443	85	9	105056	3.5568	0.00018772
IP6K1	3	49760228	49828973	86	6	105056	3.5384	0.00020128
MON1A	3	49944802	49972445	25	4	105056	3.5288	0.00020875
PEPD	19	33876355	34017799	595	32	105056	3.4552	0.00027498
RNF123	3	49721950	49760462	38	5	105056	3.4525	0.00027775
S100A11	1	152003482	152014511	17	2	105056	3.4494	0.00028091
ACVR1B	12	52340451	52392363	41	4	105056	3.4226	0.00031018
KCNS2	8	99434250	99444525	14	4	105056	3.405	0.00033078
LRRC8E	19	7948390	7968408	22	4	105056	3.4	0.00033694
RBM6	3	49972474	50116185	236	12	105056	3.3982	0.00033911
AMIGO3	3	49752767	49762238	7	2	105056	3.3914	0.00034768
C18orf8	18	21078434	21114811	79	10	105056	3.3892	0.0003505
RSPO3	6	127434844	127522126	149	11	105056	3.3366	0.00042405
TGFBR3L	19	7976032	7985480	3	2	105056	3.3365	0.00042413
IGF1	12	102788145	102880563	151	20	105056	3.316	0.00045666
BNC2	9	16408001	16875786	1250	65	105056	3.2939	0.00049408
CABLES2	20	60962186	60987339	96	10	105056	3.2873	0.0005057
FAM212A	3	49835687	49843963	4	2	105056	3.2802	0.00051864
TBC1D26	17	15630591	15649598	4	2	105056	3.2489	0.0005793
HLCS	21	38121689	38367545	702	32	105056	3.2387	0.0006004
NUDT16L1	16	4738526	4747360	11	2	105056	3.2343	0.00060971
RHBDD2	7	75503317	75519744	14	2	105056	3.2237	0.00063276
WFDC5	20	43736593	43748813	40	7	105056	3.1946	0.00070003
FFAR1	19	35836645	35846264	19	5	105056	3.1891	0.00071347
ZNF468	19	53340285	53365902	119	12	105056	3.1832	0.00072821
TET2	4	106062032	106202460	291	23	105056	3.1827	0.00072963
C2orf16	2	27794389	27807089	18	5	105056	3.1777	0.00074219
ZNF512	2	27800836	27847582	123	13	105056	3.1706	0.00076075
NPC1	18	21084648	21171581	189	17	105056	3.1678	0.00076809
NR2F2	15	96864157	96884992	11	3	105056	3.166	0.00077288
ST7L	1	113064640	113167040	148	8	105056	3.146	0.00082768
SMDT1	22	42470695	42481788	7	4	105056	3.1432	0.00083552
ARL15	5	53179078	53611403	1110	65	105056	3.1429	0.00083643
TNFAIP8L1	19	4634527	4657080	45	8	105056	3.1395	0.00084633
ATG16L1	2	234155217	234205820	118	9	105056	3.114	0.00092274
SSBP3	1	54689604	54877068	370	47	105056	3.1103	0.00093445
C19orf47	19	40825467	40859434	76	10	105056	3.1065	0.00094655
CELA3A	1	22323149	22340535	95	10	105056	3.1038	0.00095536
DGAT1	8	145536746	145555582	13	1	105056	3.093	0.00099075
SGMS1	10	52063845	52388737	874	37	105056	3.0838	0.0010218
SCUBE3	6	35176824	35222356	71	11	105056	3.0821	0.0010278
TLX3	5	170731288	170740638	12	3	105056	3.0768	0.0010463
DYNAP	18	52253390	52268224	22	4	105056	3.0681	0.0010773
HOXA7	7	27191835	27201296	16	4	105056	3.0559	0.0011218
FBLN7	2	112890962	112947293	98	14	105056	3.0433	0.0011702
METTL10	10	126432836	126485439	83	9	105056	3.0391	0.0011865
EIF2B4	2	27585719	27598324	20	8	105056	3.01	0.0013062
HOXA6	7	27183702	27192393	25	6	105056	3.0029	0.0013371
SRP14	15	40326391	40336389	31	8	105056	2.9961	0.0013672
ZNF76	6	35221691	35265262	101	11	105056	2.9782	0.0014497
FAM175B	10	126485354	126526739	28	6	105056	2.9779	0.0014513
TIMP4	3	12193068	12205851	25	7	105056	2.9772	0.0014547
CDHR4	3	49826665	49842254	14	4	105056	2.9728	0.0014756
EIF2AK4	15	40221331	40329297	304	24	105056	2.9706	0.0014859
RRAD	16	66954082	66964439	12	3	105056	2.9624	0.0015264
NSUN3	3	93776855	93847130	42	9	105056	2.9623	0.0015268
HOXA5	7	27179171	27197309	39	8	105056	2.9622	0.0015272
MCCC1	3	182731506	182822373	192	15	105056	2.9514	0.0015819
CD3E	11	118170295	118188390	44	6	105056	2.9507	0.0015854
HADH	4	108905870	108957831	106	5	105056	2.9431	0.0016248
LRRC19	9	26991634	27010691	44	10	105056	2.9412	0.0016346
UMODL1	21	43478068	43564605	315	36	105056	2.9308	0.0016906
ANKRD31	5	74362622	74537703	495	18	105056	2.9194	0.0017537
CCR10	17	40829920	40838845	4	2	105056	2.919	0.0017556
BCAS1	20	52558579	52692304	591	40	105056	2.9167	0.001769
SRRM4	12	119414300	119602356	591	35	105056	2.9051	0.0018359
SNX17	2	27588363	27601900	20	6	105056	2.9037	0.0018442
HTRA4	8	38826668	38847681	50	5	105056	2.8952	0.0018948
CEP68	2	65278495	65315642	84	10	105056	2.8939	0.0019025
TMEM100	17	53795488	53814482	19	5	105056	2.8832	0.0019683
FAIM2	12	50259179	50302760	105	18	105056	2.8808	0.0019834
FOXP4	6	41509164	41571622	136	13	105056	2.8673	0.0020698
GGT5	22	24614122	24646317	94	12	105056	2.8673	0.0020699
TMEM37	2	120182501	120197596	49	10	105056	2.8615	0.002108
C8orf4	8	40005987	40014327	20	4	105056	2.8563	0.0021433
SCTR	2	120195919	120287028	335	26	105056	2.8536	0.0021611
VAV2	9	136625516	136862496	822	63	105056	2.8529	0.0021659
SYN2	3	12177150	12235032	118	14	105056	2.8517	0.0021744
PDGFC	4	157681263	157897546	372	24	105056	2.8494	0.00219
METTL21C	13	103336597	103351871	52	16	105056	2.8476	0.0022025
SPHKAP	2	228843170	229051836	641	21	105056	2.8297	0.0023294
AMT	3	49452711	49465111	21	5	105056	2.8254	0.0023612
GRB10	7	50656260	50866159	603	26	105056	2.8239	0.002372
REXO2	11	114305108	114322501	38	7	105056	2.8237	0.0023734
CAPZA1	1	113157075	113215741	66	6	105056	2.8118	0.0024636
LINC01272	20	48879023	48897832	34	8	105056	2.8106	0.0024725
DAG1	3	49501136	49574551	136	13	105056	2.8034	0.0025281
SRP9	1	225960515	225979668	52	9	105056	2.8031	0.0025304
PLAC4	21	42545658	42562166	12	5	105056	2.7986	0.0025665
HOXA3	7	27144303	27184805	80	11	105056	2.7958	0.0025886
DTYMK	2	242613657	242631383	45	4	105056	2.7937	0.0026055
BAZ2B	2	160173990	160478059	859	48	105056	2.7898	0.0026371
ADHFE1	8	67339693	67385760	156	17	105056	2.7846	0.00268
TRMT10A	4	100466364	100490189	78	8	105056	2.7836	0.0026879
DHFRL1	3	93775266	93787233	8	3	105056	2.7798	0.0027194
FAM188B	7	30806033	30933908	441	28	105056	2.773	0.002777
MAP3K19	2	135720576	135787301	177	19	105056	2.7694	0.0028083
GAS6	13	114522022	114572046	33	8	105056	2.7593	0.002896
BCDIN3D	12	50228326	50241912	34	8	105056	2.7539	0.0029446
GCNT4	5	74321746	74355743	57	9	105056	2.753	0.0029523
SOX8	16	1026808	1038479	50	7	105056	2.741	0.003063
TTC9B	19	40720465	40729306	13	3	105056	2.7405	0.0030671
OR7G1	19	9224004	9231439	27	3	105056	2.7385	0.0030864
ADAM32	8	38960050	39143936	450	17	105056	2.7361	0.0031087
TLR10	4	38772360	38789611	125	12	105056	2.7351	0.0031178
TCP11	6	35084348	35114187	87	9	105056	2.7306	0.0031609
ZNF777	7	149126954	149163053	45	4	105056	2.7288	0.0031779
NICN1	3	49458266	49471777	26	5	105056	2.7281	0.0031853
NEURL4	17	7217447	7237644	9	3	105056	2.7265	0.0032007
RPF2	6	111298274	111348799	284	12	105056	2.7243	0.0032216
GPAM	10	113906471	113980153	114	11	105056	2.7223	0.0032417
MRPL33	2	27989584	28004108	18	6	105056	2.7222	0.0032421
SNAP25	20	10194477	10289568	166	23	105056	2.7202	0.0032624
SLC4A10	2	162475699	162843286	745	20	105056	2.7194	0.0032697
SLC22A24	11	62845912	62916693	346	13	105056	2.7185	0.0032792
NDUFS4	5	52851464	52980671	322	16	105056	2.7152	0.003312
CYP4F22	19	15614336	15664628	95	16	105056	2.715	0.0033136
CD22	19	35815069	35839764	39	10	105056	2.7118	0.0033462
CCDC57	17	80057833	80175705	100	3	105056	2.7112	0.0033525
DEF6	6	35260595	35291048	77	12	105056	2.7101	0.003363
FANCE	6	35415116	35436418	76	12	105056	2.7074	0.0033907
RBM5	3	50121341	50157897	42	6	105056	2.7019	0.0034471
MYH3	17	10530343	10565626	43	3	105056	2.7001	0.0034664
TM2D2	8	38844827	38859335	32	4	105056	2.6945	0.0035248
C15orf53	15	38983799	38993739	47	7	105056	2.694	0.0035297
STX19	3	93731578	93752460	15	4	105056	2.6875	0.0035992
OR1B1	9	125389358	125396814	47	8	105056	2.6862	0.0036132
HOXA2	7	27138473	27147394	19	5	105056	2.6765	0.0037199
LOC441239	7	64347148	64355984	40	5	105056	2.6641	0.0038592
RBP3	10	48379987	48395991	22	6	105056	2.6615	0.00389
ATP1A1	1	116909802	116949569	66	7	105056	2.6569	0.0039427
ZRANB3	2	135953039	136293806	524	8	105056	2.6529	0.0039907
MAP3K10	19	40692504	40722987	31	4	105056	2.6521	0.0039993
CBLB	3	105372806	105594354	548	22	105056	2.6452	0.0040827
CSE1L	20	47657783	47714997	127	10	105056	2.644	0.0040969
NME2	17	49237796	49250605	6	3	105056	2.6404	0.0041401
RBFOX1	16	5284469	7764842	7439	423	105056	2.6404	0.004141
ZNF316	7	6671953	6699410	65	10	105056	2.6389	0.0041586
CHMP6	17	78960641	78975433	10	3	105056	2.6387	0.0041611
PLXND1	3	129272556	129330582	174	19	105056	2.6289	0.0042833
ADH4	4	100043332	100070449	171	5	105056	2.6165	0.0044418
SLC38A4	12	47157044	47231205	206	27	105056	2.6165	0.0044421
RTCA	1	100726714	100759825	72	4	105056	2.6144	0.0044696
STK38L	12	27392078	27480392	270	24	105056	2.6109	0.0045148
CAMK4	5	110554947	110832084	618	31	105056	2.5964	0.0047097
FIP1L1	4	54238803	54327603	282	14	105056	2.5876	0.0048331
PDK4	7	95211309	95230925	80	10	105056	2.5762	0.0049946
QSOX2	9	139096679	139142687	96	14	105056	2.5733	0.0050369
TMEM241	18	20874477	21022925	249	24	105056	2.5712	0.0050676
IFT57	3	107878159	107946417	321	5	105056	2.5712	0.0050679
CUL4A	13	113857507	113920892	153	8	105056	2.5697	0.0050892
USB1	16	58028450	58057027	37	4	105056	2.5638	0.0051769
RAB1A	2	65312488	65362435	130	11	105056	2.5627	0.0051933
GPS2	17	7214478	7223658	6	2	105056	2.561	0.0052179
FFAR3	19	35844249	35852891	15	4	105056	2.555	0.005309
ZBTB7A	19	4043716	4071816	37	4	105056	2.5487	0.0054062
PTTG1IP	21	46268000	46299487	150	21	105056	2.548	0.0054166
TTLL9	20	30453440	30534270	122	16	105056	2.5477	0.0054211
PDE2A	11	72285684	72390497	238	24	105056	2.5474	0.0054257
TNFRSF1A	12	6436423	6456283	38	8	105056	2.5466	0.0054394
ZNF513	2	27598598	27608733	12	3	105056	2.5449	0.005466
OR1N2	9	125310449	125317941	72	8	105056	2.5446	0.0054705
R3HDM1	2	136284036	136484339	244	17	105056	2.5416	0.0055177
PFN1	17	4847445	4857381	8	3	105056	2.539	0.0055588
MCOLN3	1	85482265	85519585	62	11	105056	2.5379	0.0055761
TLE4	9	82181878	82343158	213	19	105056	2.5377	0.0055786
ANKRD28	3	15707243	15906053	534	19	105056	2.5365	0.005598
TAS1R1	1	6609987	6641317	78	7	105056	2.5364	0.0055998
C10orf11	10	77186217	78318633	2156	128	105056	2.5349	0.0056244
COQ5	12	120939582	120971964	114	15	105056	2.5298	0.0057063
MGAT1	5	180216041	180242939	102	3	105056	2.5294	0.0057136
UBXN4	2	136494189	136544133	93	8	105056	2.5287	0.005724
IRS1	2	227594533	227669545	135	9	105056	2.5279	0.0057366
TRPS1	8	116419224	116718299	405	22	105056	2.5267	0.0057567
CPSF6	12	69628317	69669638	70	10	105056	2.5263	0.0057628
ADCY5	3	122999643	123172924	433	32	105056	2.5242	0.0057987
ARL13B	3	93693983	93776022	54	9	105056	2.5208	0.005855
GLIS3	9	3822628	4305036	1639	130	105056	2.5177	0.0059054
KISS1R	19	912342	922515	7	1	105056	2.5161	0.0059324
PSIP1	9	15462564	15516003	112	11	105056	2.5161	0.0059335
ZPLD1	3	101923816	102200185	566	21	105056	2.5159	0.0059369
APOC1	19	45412577	45424106	21	4	105056	2.5103	0.0060315
C14orf37	14	58469308	58623847	410	28	105056	2.5078	0.0060735
FNDC4	2	27713250	27723126	18	4	105056	2.5073	0.0060834
LNX1	4	54324937	54523653	581	40	105056	2.5071	0.0060867
MERTK	2	112651056	112798793	509	17	105056	2.5066	0.006095
IFT74	9	26942037	27064431	272	16	105056	2.5045	0.0061314
ZNF319	16	58027072	58039551	21	3	105056	2.5038	0.006143
PPM1G	2	27602566	27637550	64	8	105056	2.4999	0.0062107
HABP4	9	99207414	99255118	68	4	105056	2.4996	0.0062172
CDK19	6	110929681	111141590	486	27	105056	2.4992	0.0062243
IFT172	2	27665740	27717575	74	6	105056	2.4921	0.0063495
GDF5	20	34019649	34031027	20	4	105056	2.4914	0.0063625
CNN3	1	95361007	95397735	107	20	105056	2.4905	0.0063776
CTCFL	20	56069521	56105708	62	14	105056	2.4869	0.0064427
KRTDAP	19	35976726	35986433	27	7	105056	2.4866	0.0064483
CDH16	16	66940525	66957887	28	8	105056	2.4863	0.0064532
TLR1	4	38796376	38811814	72	5	105056	2.4838	0.0064996
TMEFF2	2	192769115	193064645	582	60	105056	2.4754	0.0066545
MAP1B	5	71398118	71506897	180	34	105056	2.4746	0.0066685
KLHL26	19	18742835	18782808	97	12	105056	2.4744	0.0066736
ANKRD44	2	197830241	198180521	851	53	105056	2.4718	0.0067226
SHISA4	1	201852797	201863215	16	6	105056	2.4709	0.0067391
PLD3	19	40849302	40885892	79	15	105056	2.4676	0.0068016
PPRC1	10	103887787	103911590	23	5	105056	2.4659	0.0068343
CECR6	22	17595689	17607257	39	10	105056	2.4642	0.0068656
FAM71C	12	100036528	100045392	14	5	105056	2.4609	0.00693
HIVEP3	1	41970536	42506596	1158	62	105056	2.4588	0.0069706
NOL9	1	6579907	6619658	143	5	105056	2.4577	0.006992
C16orf74	16	85739623	85789689	106	7	105056	2.4571	0.0070025
DDC	7	50524634	50638154	564	25	105056	2.4555	0.0070339
GTF3C2	2	27547216	27585243	46	8	105056	2.4514	0.0071156
PDZD2	5	31634345	32112538	1290	130	105056	2.4509	0.0071246
FNDC3B	3	171752418	172119993	738	69	105056	2.4506	0.007131
TCF20	22	42554519	42669768	207	20	105056	2.4478	0.007186
CD3D	11	118208289	118218459	16	5	105056	2.4474	0.0071949
REEP3	10	65276113	65386383	256	16	105056	2.4469	0.007205
ADGRD1	12	131433452	131627510	681	51	105056	2.4462	0.0072183
UBE2J1	6	90034844	90067619	35	8	105056	2.4457	0.0072291
TSSC1	2	3191241	3386653	680	23	105056	2.4451	0.00724
LPCAT1	5	1460042	1530644	203	32	105056	2.4412	0.0073196
TMEM163	2	135211830	135483219	685	38	105056	2.438	0.0073834
BOP1	8	145484556	145520120	41	3	105056	2.4346	0.0074551
GTF2A1	14	81640296	81692575	83	11	105056	2.4337	0.007473
DEFA5	8	6911329	6919259	14	5	105056	2.4266	0.0076196
C1QL2	2	119912319	119921471	19	2	105056	2.4257	0.0076401
RNF115	1	145605990	145690505	103	6	105056	2.4255	0.0076441
CD1D	1	158142828	158157717	35	3	105056	2.424	0.0076747
DPP9-AS1	19	4674294	4687460	16	3	105056	2.4172	0.0078196
EIF3G	19	10224190	10235599	16	3	105056	2.4122	0.0079288
PAEP	9	138448601	138460122	27	5	105056	2.4111	0.0079522
DUSP15	20	30433941	30463479	52	13	105056	2.4101	0.0079742
FOXF2	6	1385069	1397332	11	5	105056	2.4094	0.0079896
CD160	1	145694298	145720639	27	3	105056	2.409	0.0079986
FBXW7	4	153240910	153461393	192	20	105056	2.4069	0.008045
HOXA9	7	27200557	27210149	14	4	105056	2.4066	0.0080506
RNASE7	14	21505385	21513893	13	4	105056	2.4063	0.0080577
ZCCHC10	5	132331177	132367275	70	3	105056	2.4024	0.0081431
POLR3C	1	145591105	145615972	25	3	105056	2.3997	0.0082031
PPARG	3	12324349	12477355	338	23	105056	2.3989	0.0082224
ANKRD30B	18	14743239	14854237	193	13	105056	2.3984	0.0082329
TRIM66	11	8632084	8709205	155	15	105056	2.3967	0.0082718
NUDT17	1	145584991	145594435	8	3	105056	2.3926	0.008364
C19orf67	19	14190944	14201607	5	2	105056	2.3921	0.0083772
RUNX3	1	25224502	25296648	134	20	105056	2.388	0.0084698
HECW1	7	43147198	43604713	1283	89	105056	2.3873	0.0084874
C5orf51	5	41899423	41923238	31	6	105056	2.3868	0.0084983
NUPR1	16	28547162	28555495	15	5	105056	2.3857	0.0085232
SPRTN	1	231468682	231507797	64	2	105056	2.3832	0.0085807
PPARD	6	35305335	35397468	290	24	105056	2.3825	0.008598
NRBP1	2	27646473	27666626	35	4	105056	2.3806	0.0086411
RPTOR	17	78513625	78941673	579	43	105056	2.3806	0.0086431
MCOLN2	1	85389766	85467796	260	15	105056	2.3796	0.0086662
PRRC2C	1	171449652	171564150	272	15	105056	2.3783	0.0086959
RAB5B	12	56362697	56391967	51	7	105056	2.3768	0.0087317
MFRP	11	119208144	119222383	49	4	105056	2.3754	0.0087643
C1QTNF5	11	119208144	119222383	49	4	105056	2.3754	0.0087643
LIPK	10	90479301	90514013	171	8	105056	2.3748	0.0087783
MOB3B	9	27323707	27535223	615	55	105056	2.373	0.0088231
KRTCAP3	2	27660233	27670848	11	3	105056	2.3716	0.0088551
FASN	17	80034714	80061106	13	3	105056	2.367	0.0089671
HSF1	8	145510270	145539885	43	2	105056	2.3658	0.0089952
RHOA	3	49395069	49454526	120	11	105056	2.3649	0.0090169
GABRR2	6	89965340	90030018	172	29	105056	2.3643	0.0090314
ARFGEF2	20	47533250	47654730	272	14	105056	2.3621	0.0090866
NME1-NME2	17	49225897	49250605	14	4	105056	2.3571	0.0092092
COX6C	8	100888723	100911242	27	2	105056	2.3557	0.0092436
CNTN1	12	41081244	41467714	1091	41	105056	2.3534	0.0093016
CLN3	16	28487100	28510897	38	6	105056	2.352	0.0093355
MOV10L1	22	50523435	50601619	382	12	105056	2.3505	0.0093735
HIP1	7	75161119	75373290	594	41	105056	2.3505	0.0093745
POP5	12	121015348	121024201	36	7	105056	2.349	0.0094118
LMF1	16	902134	1036318	682	28	105056	2.3481	0.0094348
ENO3	17	4848404	4861926	8	3	105056	2.3479	0.0094399
PATE4	11	125698211	125711467	47	7	105056	2.3465	0.0094745
ERAP1	5	96095014	96154848	287	18	105056	2.3419	0.009593
EIF4G3	1	21131285	21508381	596	14	105056	2.3393	0.0096589
P4HA3	11	73957032	74027699	190	16	105056	2.3361	0.0097418
RANGAP1	22	41639281	41687255	98	11	105056	2.3355	0.0097594
FKBP5	6	35539862	35701360	255	17	105056	2.335	0.0097711
SPRR2B	1	153041217	153049084	32	3	105056	2.3332	0.0098193
COBLL1	2	165535195	165703678	570	30	105056	2.3269	0.0099855
HPCAL4	1	40142820	40162382	79	12	105056	2.326	0.01001
NCKAP5L	12	50183429	50227208	124	14	105056	2.3247	0.010045
LDB1	10	103864815	103885210	18	4	105056	2.3244	0.010053
UBAP1	9	34174003	34254021	167	14	105056	2.324	0.010062
ATP2A1	16	28884192	28917330	46	7	105056	2.3229	0.010094
CYP2D6	22	42521001	42531883	57	7	105056	2.3228	0.010095
OR1K1	9	125557402	125564852	12	3	105056	2.3227	0.010097
TUFM	16	28852232	28862729	19	4	105056	2.3206	0.010154
HOXA4	7	27166626	27175399	27	4	105056	2.3193	0.01019
LOC100996713	1	149368301	149385524	2	1	105056	2.3181	0.010222
SV2A	1	149873370	149894434	20	3	105056	2.3176	0.010236
SF3B4	1	149893709	149906449	22	1	105056	2.3169	0.010255
NEK3	13	52705279	52738996	79	10	105056	2.3165	0.010266
TBRG4	7	45138199	45156346	63	12	105056	2.3121	0.010385
SHISA8	22	42304058	42315671	36	5	105056	2.3111	0.010412
BDNF	11	27674940	27748605	122	15	105056	2.3111	0.010413
MGRN1	16	4669825	4742475	161	19	105056	2.3096	0.010455
BNIP3L	8	26234894	26272144	58	10	105056	2.308	0.010499
PHLDA2	11	2948003	2955650	4	2	105056	2.3072	0.010521
ARHGEF28	5	72916983	73239318	733	51	105056	2.3055	0.010568
SIAH3	13	46352905	46430846	243	29	105056	2.3054	0.010573
ADH5	4	99990629	100014931	96	10	105056	2.3052	0.010579
RBM12	20	34235347	34257878	48	5	105056	2.3025	0.010654
PPP1R3C	10	93386697	93397858	15	5	105056	2.302	0.010669
GCN1L1	12	120563514	120637513	87	5	105056	2.3019	0.010671
ABCC6	16	16241922	16323083	155	18	105056	2.3018	0.010674
RAB11FIP4	17	29713642	29866732	118	26	105056	2.3011	0.010693
OSMR	5	38840960	38937243	273	28	105056	2.3001	0.010721
PIAS4	19	4002749	4039567	109	10	105056	2.2974	0.010797
GLRA3	4	175543867	175755465	673	45	105056	2.2966	0.01082
PLCG1	20	39761159	39805859	60	16	105056	2.2953	0.010858
ACMSD	2	135590994	135661104	153	13	105056	2.2933	0.010914
CD3G	11	118210032	118225997	27	5	105056	2.2925	0.010939
SMC2	9	106851213	106905200	270	9	105056	2.2912	0.010977
CNTNAP1	17	40829632	40853511	12	3	105056	2.2885	0.011055
TEP1	14	20832326	20887331	138	24	105056	2.2867	0.011107
CYP4F8	19	15721029	15741948	129	11	105056	2.2846	0.011168
SLC1A2	11	35271252	35446610	486	33	105056	2.284	0.011185
ANAPC5	12	121744548	121797012	87	8	105056	2.2816	0.011257
VGLL4	3	11596043	11767220	543	38	105056	2.2807	0.011283
UPB1	22	24858344	24924053	126	15	105056	2.2793	0.011325
RC3H2	9	125605335	125672562	101	10	105056	2.2792	0.011328
BECN1	17	40960650	40981310	2	1	105056	2.2776	0.011375
GSTM1	1	110225418	110242328	4	1	105056	2.2769	0.011396
OR5B2	11	58188238	58195786	27	4	105056	2.2764	0.011411
SLC10A7	4	147173637	147448123	483	23	105056	2.2756	0.011436
RPL18A	19	17965687	17975633	26	4	105056	2.2755	0.011439
TDRD1	10	115934015	115993925	122	9	105056	2.2686	0.011648
KCNS1	20	43719450	43734753	32	8	105056	2.2682	0.011658
CPNE1	20	34212453	34257878	98	7	105056	2.2669	0.011698
TMEM5	12	64168583	64204838	39	6	105056	2.2662	0.011718
RPGRIP1L	16	53632318	53742771	256	18	105056	2.2662	0.011718
L3MBTL2	22	41596312	41628776	99	5	105056	2.2661	0.011721
ZNF273	7	64358620	64393455	137	12	105056	2.2652	0.011751
MTMR11	1	149899043	149913791	22	3	105056	2.2651	0.011754
TMEM59L	19	18718682	18733349	35	6	105056	2.2607	0.011888
OR7G3	19	9235188	9242626	20	1	105056	2.259	0.011941
SH2B1	16	28867939	28887034	34	3	105056	2.2578	0.011979
OR5B12	11	58205093	58212646	16	2	105056	2.2559	0.012039
CECR1	22	17658181	17707744	174	29	105056	2.2551	0.012063
POR	7	75539420	75617673	145	20	105056	2.2528	0.012135
KBTBD2	7	32906278	32936468	60	6	105056	2.25	0.012224
CELA3B	1	22298418	22317347	186	17	105056	2.2486	0.012269
PPP1R37	19	45591431	45652043	162	12	105056	2.247	0.012319
TSSC4	11	2416723	2426608	34	4	105056	2.2465	0.012336
C14orf105	14	57935095	57965581	68	8	105056	2.2463	0.012342
SAG	2	234211309	234257201	117	13	105056	2.2461	0.01235
PPP1R9B	17	48209601	48232877	9	4	105056	2.2391	0.012574
PXT1	6	36356828	36415666	201	15	105056	2.2376	0.012623
SDR16C5	8	57211070	57238335	43	8	105056	2.2368	0.012651
SIRT4	12	120725002	120752545	57	8	105056	2.2346	0.012723
TET1	10	70315117	70455739	430	18	105056	2.2313	0.012832
EGLN1	1	231497997	231565790	267	6	105056	2.2311	0.012838
SLC19A3	2	228548426	228587814	166	17	105056	2.2296	0.012887
SUV39H2	10	14915782	14947814	39	8	105056	2.2286	0.012919
FAT4	4	126232003	126415587	471	34	105056	2.2274	0.012961
BBS4	15	72973520	73032317	104	13	105056	2.2272	0.012968
LCT	2	136543915	136599750	117	9	105056	2.2265	0.012989
PGLYRP2	19	15577956	15595315	49	7	105056	2.2255	0.013022
RNF167	17	4838328	4850017	9	3	105056	2.2244	0.01306
ZC3H6	2	113028178	113099140	120	7	105056	2.2244	0.013062
CDRT1	17	15490477	15528018	7	2	105056	2.2237	0.013086
SLC22A18	11	2915951	2947976	87	18	105056	2.2216	0.013157
M6PR	12	9091457	9107357	21	4	105056	2.2202	0.013201
HIST2H2AB	1	149857519	149864466	7	2	105056	2.2202	0.013202
BAAT	9	104121199	104152287	51	4	105056	2.2192	0.013237
SPRYD3	12	53456600	53478204	23	4	105056	2.2192	0.013237
SLC25A19	17	73267561	73290530	10	2	105056	2.2156	0.013361
DYNLL1	12	120902660	120937798	105	14	105056	2.2149	0.013384
RNF212	4	1048539	1112352	295	9	105056	2.2127	0.013459
ZNF334	20	45126769	45147198	26	4	105056	2.2119	0.013486
UBE4A	11	118225296	118271426	66	7	105056	2.2099	0.013555
SUOX	12	56386043	56400809	18	6	105056	2.2036	0.013777
COASY	17	40708485	40719799	8	2	105056	2.2035	0.013781
PSPH	7	56076556	56124297	102	14	105056	2.203	0.013796
PUM1	1	31402853	31543838	226	15	105056	2.2002	0.013896
OTOP3	17	72926897	72947587	27	7	105056	2.2	0.013904
GSAP	7	76938568	77050719	303	21	105056	2.1994	0.013924
FARSB	2	223434662	223525827	187	19	105056	2.1994	0.013925
DMXL2	15	51738421	51920030	409	13	105056	2.1956	0.014059
C10orf76	10	103603856	103820932	200	18	105056	2.1951	0.014079
PLAA	9	26901868	26952468	164	14	105056	2.194	0.014119
ADGRG6	6	142618056	142768903	159	14	105056	2.1937	0.014128
SH3RF2	5	145311126	145460180	394	16	105056	2.1932	0.014148
ASCL1	12	103346452	103355794	6	3	105056	2.1926	0.01417
GATC	12	120879241	120903056	56	9	105056	2.1917	0.0142
PRRT4	7	127988879	128006739	8	3	105056	2.1912	0.014219
SVEP1	9	113126028	113347160	739	55	105056	2.191	0.014226
CDC42BPB	14	103397216	103528742	204	18	105056	2.1909	0.014229
MOCS2	5	52390009	52410602	68	7	105056	2.1874	0.014355
OPN5	6	47744775	47795617	136	10	105056	2.1858	0.014415
FAM135A	6	71118107	71272377	456	15	105056	2.1857	0.014417
UBE2K	4	39694664	39785912	226	14	105056	2.1836	0.014494
KIAA0232	4	6779459	6887399	87	9	105056	2.1796	0.014645
PATE3	11	125653006	125662995	27	6	105056	2.1788	0.014673
KLLN	10	89617418	89628194	3	1	105056	2.1787	0.014677
ATXN2L	16	28829369	28850058	34	3	105056	2.1781	0.014697
C9orf84	9	114447401	114562556	412	18	105056	2.1768	0.014749
RAB3GAP1	2	135804835	135929780	173	11	105056	2.1766	0.014756
ATG4B	2	242571775	242614772	123	11	105056	2.172	0.014926
AKNAD1	1	109357020	109405864	217	22	105056	2.171	0.014964
MYDGF	19	4656057	4675415	80	6	105056	2.171	0.014965
PPAN	19	10211899	10223475	17	4	105056	2.1692	0.015034
GABPB1	15	50567889	50652605	191	10	105056	2.1689	0.015046
DNMT1	19	10242521	10310783	89	7	105056	2.1685	0.015061
MTTP	4	100480240	100546654	221	18	105056	2.1673	0.015106
HIST2H2BE	1	149854510	149863232	10	3	105056	2.166	0.015157
RNLS	10	90032121	90348611	629	30	105056	2.1629	0.015275
HMG20B	19	3567936	3580581	5	2	105056	2.1619	0.015312
INTS7	1	212112241	212214002	289	15	105056	2.1618	0.015317
ZNF682	19	20113727	20155277	140	10	105056	2.1607	0.015358
RBPMS	8	30237017	30431278	307	17	105056	2.16	0.015385
HOXA10	7	27208710	27224880	15	6	105056	2.1595	0.015405
CD44	11	35155417	35255449	235	37	105056	2.1551	0.015578
TOX2	20	42538492	42699756	346	43	105056	2.155	0.015581
LGR4	11	27386008	27499338	205	27	105056	2.1549	0.015584
SYT9	11	7268181	7491776	685	56	105056	2.1549	0.015585
TC2N	14	92244766	92338880	146	15	105056	2.1548	0.015588
TUBG1	17	40756358	40768756	7	2	105056	2.1541	0.015616
NOLC1	10	103906933	103925127	15	3	105056	2.1537	0.015632
NPM1	5	170809652	170839388	58	3	105056	2.1533	0.015646
BOLA1	1	149866110	149873848	15	1	105056	2.153	0.015658
TMEM165	4	56257080	56293842	91	11	105056	2.1528	0.015665
GRIA2	4	158136736	158288727	195	18	105056	2.1524	0.015685
PDIA2	16	328118	338715	19	6	105056	2.1509	0.015741
EXOC8	1	231466982	231478578	10	1	105056	2.1506	0.015755
TRAPPC11	4	184575420	184636247	150	11	105056	2.1491	0.015815
NAALADL1	11	64810795	64831009	25	6	105056	2.1484	0.015842
KDM4B	19	4964123	5155109	527	28	105056	2.1465	0.015915
ATP6V0A2	12	124191865	124247802	184	11	105056	2.1438	0.016023
ANK1	8	41509244	41759280	621	52	105056	2.1438	0.016025
CNTF	11	58385146	58394706	12	3	105056	2.141	0.016137
GABRB3	15	26787193	27023935	597	56	105056	2.1386	0.016233
ADPGK	15	73042208	73081126	74	10	105056	2.1366	0.016313
LRIG2	1	113610792	113669324	105	12	105056	2.1349	0.016386
NLRP6	11	273570	286888	32	10	105056	2.1332	0.016456
P2RY2	11	72923735	72954972	44	11	105056	2.1329	0.016468
TMCC1	3	129365135	129617419	235	15	105056	2.1327	0.016473
ONECUT3	19	1748662	1776944	23	5	105056	2.1325	0.016484
CASR	3	121897530	122006850	391	25	105056	2.1294	0.016609
USP2	11	119224425	119257436	40	6	105056	2.1271	0.016705
MTRNR2L9	6	62279008	62286034	48	5	105056	2.1266	0.016725
KIF17	1	20988975	21049317	191	38	105056	2.1262	0.016741
SPATA20	17	48619450	48634713	10	2	105056	2.1252	0.016786
AMD1	6	111130823	111218416	239	20	105056	2.1251	0.01679
MTRR	5	7846299	7902737	175	23	105056	2.1219	0.016923
ZNF583	19	56910383	56937900	48	7	105056	2.1213	0.016947
FEN1	11	61555109	61566216	13	5	105056	2.121	0.016959
SDHAF4	6	71271625	71300106	116	10	105056	2.1204	0.016984
PLOD2	3	145785725	145884282	229	9	105056	2.1197	0.017014
SPAG4	20	34198776	34210467	14	4	105056	2.1197	0.017014
MDH1B	2	207600987	207635268	134	10	105056	2.1187	0.017059
HSD17B1	17	40698984	40708732	7	2	105056	2.1167	0.017143
NAGLU	17	40682951	40697967	4	2	105056	2.1162	0.017165
SUCLG2	3	67409384	67710038	1179	58	105056	2.1145	0.017236
NFS1	20	34255110	34292287	74	7	105056	2.1114	0.017367
LRGUK	7	133807105	133950433	502	18	105056	2.1107	0.017401
BNIP3	10	133779704	133800435	45	2	105056	2.11	0.01743
TIGAR	12	4425359	4470694	107	13	105056	2.1018	0.017785
ING5	2	242636456	242670396	86	8	105056	2.1012	0.017813
FASTKD2	2	207625112	207662413	97	13	105056	2.1005	0.01784
P2RY11	19	10217197	10227565	22	3	105056	2.1003	0.017852
CDCP2	1	54603168	54623679	81	13	105056	2.0991	0.017903
UCMA	10	13262271	13281331	49	11	105056	2.0988	0.017915
AFAP1	4	7758940	7946653	870	35	105056	2.0953	0.018072
KRT17	17	39774192	39785882	2	1	105056	2.0934	0.018158
CCDC186	10	115879115	115939364	106	10	105056	2.0933	0.018161
CHADL	22	41604361	41641935	124	8	105056	2.0916	0.018238
TNFRSF13C	22	42319536	42327821	25	4	105056	2.0915	0.018241
ALPP	2	233238348	233249099	25	4	105056	2.0905	0.018285
PCDHA10	5	140230634	140393429	303	15	105056	2.0859	0.018494
ENOPH1	4	83346726	83383745	61	10	105056	2.0851	0.018529
DNAH10	12	124241786	124421767	458	39	105056	2.0842	0.018571
NKX6-3	8	41502329	41513011	15	3	105056	2.0835	0.018604
FAM53B	10	126306361	126437930	242	24	105056	2.0824	0.018654
LIPN	10	90514786	90540148	102	14	105056	2.0823	0.018656
SNAPC3	9	15417694	15468247	126	11	105056	2.0776	0.018871
BHLHE41	12	26271459	26283003	12	3	105056	2.0772	0.018894
OR5C1	9	125546212	125553674	11	2	105056	2.0765	0.018922
NLGN1	3	173110570	174005934	2385	116	105056	2.0756	0.018967
EP300	22	41483614	41577581	163	15	105056	2.0739	0.019043
CXXC5	5	139023301	139064967	45	5	105056	2.0735	0.019062
CXCL8	4	74601223	74610933	15	3	105056	2.073	0.019084
STAU1	20	47728376	47809907	144	12	105056	2.0708	0.019189
RBM46	4	155697424	155751465	120	11	105056	2.0703	0.019214
CDADC1	13	49817047	49869122	82	5	105056	2.0697	0.01924
HPS6	10	103820124	103829295	8	3	105056	2.0681	0.019314
C15orf48	15	45717727	45727147	40	4	105056	2.068	0.019319
PFKL	21	45714925	45748761	98	8	105056	2.0657	0.01943
EXD3	9	140199846	140322714	34	7	105056	2.0657	0.019431
LOC101929519	9	96431803	96440032	26	7	105056	2.0652	0.019453
VWA2	10	115994013	116055759	130	14	105056	2.0642	0.019498
TRIAP1	12	120880264	120889215	19	6	105056	2.0633	0.01954
RABL3	3	120404028	120466384	83	11	105056	2.0626	0.019576
LYZ	12	69737134	69749513	41	8	105056	2.0619	0.019609
BARX2	11	129240879	129323674	187	32	105056	2.0613	0.019639
WDR87	19	38373713	38402317	43	8	105056	2.0582	0.019784
PPAN-P2RY11	19	10211899	10227565	26	4	105056	2.0571	0.019836
SLC22A3	6	160764405	160875113	296	23	105056	2.0568	0.019853
RPL10A	6	35431178	35440058	44	9	105056	2.0566	0.01986
MIF4GD	17	73260809	73272373	5	1	105056	2.0555	0.019916
GPX1	3	49393109	49400791	13	4	105056	2.0526	0.020054
LPCAT3	12	7083847	7130842	17	3	105056	2.0523	0.020068
PCDHA9	5	140222357	140393429	322	15	105056	2.0518	0.020092
VSTM4	10	50220833	50328559	405	23	105056	2.0498	0.020194
PSAPL1	4	7430521	7441700	56	9	105056	2.0497	0.020197
KIAA1755	20	36837407	36894174	103	12	105056	2.0491	0.020225
CCDC34	11	27358561	27389795	60	11	105056	2.0482	0.020273
SPRR2A	1	153027096	153034988	15	2	105056	2.0448	0.020436
SLC25A46	5	110068837	110102357	63	11	105056	2.0446	0.020446
PROS1	3	93590381	93697934	68	11	105056	2.044	0.020476
PPP1R16B	20	37429348	37553167	198	24	105056	2.0428	0.020536
EPGN	4	75169187	75184020	25	4	105056	2.0427	0.020543
C7orf76	7	96109438	96137835	51	7	105056	2.0415	0.020599
STK33	11	8411917	8620836	608	20	105056	2.0408	0.020637
GOLGA6L4	15	84899525	84915620	11	3	105056	2.0394	0.020706
PCDHA6	5	140202650	140393429	363	18	105056	2.0393	0.020709
MCM6	2	136595696	136639047	72	7	105056	2.0385	0.020749
KIF5B	10	32296438	32350371	100	10	105056	2.0384	0.020754
HOXC8	12	54397890	54408047	5	2	105056	2.0368	0.020835
FGF23	12	4475893	4493894	46	9	105056	2.0367	0.02084
ACOT13	6	24662263	24706797	129	14	105056	2.0366	0.020846
MLXIPL	7	73006024	73043903	98	11	105056	2.0327	0.021043
GALK2	15	49442974	49661455	648	19	105056	2.0301	0.021172
SIM2	21	38066991	38124010	90	19	105056	2.0297	0.021195
IGFBP6	12	53486436	53497628	10	5	105056	2.0286	0.021249
GTF2E1	3	120456558	120503716	68	10	105056	2.0274	0.021313
NFE2L1	17	46120686	46140407	22	6	105056	2.027	0.021331
GRHL2	8	102499668	102683454	470	37	105056	2.0262	0.02137
CAST	5	95992741	96111887	319	27	105056	2.0257	0.021398
RALB	2	120992646	121053787	145	7	105056	2.0252	0.021421
ORAOV1	11	69478831	69495165	14	2	105056	2.0239	0.021489
IGSF21	1	18429240	18706477	808	91	105056	2.0223	0.02157
LOC441155	6	66006311	66017006	21	5	105056	2.0207	0.021655
ANKS1B	12	99127069	100383512	2976	142	105056	2.0207	0.021655
TNNT1	19	55642661	55665752	21	6	105056	2.0206	0.021661
NOC3L	10	96091489	96127715	95	11	105056	2.0203	0.021676
ACSL5	10	114128916	114189638	99	10	105056	2.0193	0.021727
SRD5A3	4	56207388	56240767	69	9	105056	2.0174	0.021829
MATN4	20	43920586	43942206	60	8	105056	2.0158	0.02191
SOAT2	12	53492274	53519823	100	8	105056	2.0158	0.021912
UHRF1	19	4904510	4963665	105	14	105056	2.0157	0.021914
PCDHA8	5	140215907	140393429	334	15	105056	2.0123	0.022092
NT5C3B	17	39979834	39997523	13	2	105056	2.0109	0.02217
AGTR1	3	148410658	148462290	136	18	105056	2.0104	0.022194
OR7C2	19	15047301	15054760	21	6	105056	2.0089	0.022273
CDK15	2	202650177	202761773	230	34	105056	2.0083	0.022306
ELAVL4	1	50508686	50670942	189	28	105056	2.0082	0.022312
TCF21	6	134205259	134218175	39	8	105056	2.008	0.022321
KDR	4	55942926	55996762	115	21	105056	2.0051	0.022475
KIFC3	16	57790629	57901957	310	32	105056	2.0042	0.022523
LOC101928291	1	224616806	224649098	65	5	105056	2.0008	0.022708
LMOD1	1	201864084	201920716	122	19	105056	2.0002	0.022738
PCDHA12	5	140249931	140393429	266	12	105056	1.9993	0.02279
PCDHA11	5	140242149	140393432	274	12	105056	1.9969	0.022916
PPP2R2A	8	26144007	26231696	140	17	105056	1.9967	0.022928
CRTC1	19	18789425	18894643	174	16	105056	1.9956	0.022988
SNRPB2	20	16705609	16723917	40	7	105056	1.9942	0.023064
CLDN10	13	96080853	96233510	547	25	105056	1.9923	0.02317
FITM2	20	42933697	42944889	23	5	105056	1.9909	0.023244
CENPM	22	42333031	42348155	54	8	105056	1.9902	0.023284
SLU7	5	159827148	159851168	57	7	105056	1.9897	0.023311
HEG1	3	124683054	124779802	223	18	105056	1.9896	0.023318
PCDHA13	5	140256854	140393429	259	12	105056	1.9879	0.02341
EBNA1BP2	1	43628345	43643241	84	9	105056	1.9859	0.02352
BBIP1	10	112656988	112684124	44	9	105056	1.9859	0.023521
ABLIM1	10	116189369	116449762	751	59	105056	1.9856	0.023537
ARHGAP28	18	6724717	6917215	435	43	105056	1.9853	0.023553
MLANA	9	5885895	5911322	58	11	105056	1.9849	0.023577
SLC35E2B	1	1589986	1629243	16	2	105056	1.9847	0.023588
SLC25A11	17	4838925	4848462	8	3	105056	1.9837	0.023646
ZBTB48	1	6635051	6650840	11	5	105056	1.9824	0.02372
PCDHA5	5	140196361	140393429	383	19	105056	1.9798	0.023863
SDC3	1	31340813	31386480	63	16	105056	1.9788	0.023917
PRSS54	16	58312401	58333951	106	7	105056	1.9757	0.024096
SPRR4	1	152938128	152946569	19	6	105056	1.9756	0.024103
NEUROD1	2	182539333	182550392	9	3	105056	1.9753	0.024115
RND1	12	49249416	49264653	20	4	105056	1.9753	0.024119
PATE2	11	125644525	125653714	36	7	105056	1.9739	0.024198
RRAGD	6	90072835	90126995	135	19	105056	1.973	0.024245
C4orf17	4	100427161	100464960	141	18	105056	1.9729	0.024251
MOV10	1	113212048	113244868	43	5	105056	1.9727	0.024263
SEMA3F	3	50187562	50228008	71	9	105056	1.9718	0.024317
C1orf61	1	156372548	156431441	53	14	105056	1.971	0.024364
TECRL	4	65140524	65280196	444	13	105056	1.97	0.024419
KLHL31	6	53511199	53535506	101	10	105056	1.9694	0.024455
RTN4RL1	17	1836471	1933178	67	16	105056	1.9689	0.02448
C2orf40	2	106677113	106696111	47	8	105056	1.9682	0.024523
MPV17	2	27530860	27550969	20	7	105056	1.9679	0.02454
MSL2	3	135866260	135920522	50	10	105056	1.9652	0.024694
LGI3	8	22002843	22019344	9	2	105056	1.9643	0.024747
NACAD	7	45118536	45133493	41	6	105056	1.9617	0.0249
PIK3C3	18	39530165	39663772	207	14	105056	1.9612	0.024929
TMEM60	7	77421545	77432747	16	5	105056	1.9605	0.02497
NME1	17	49225920	49240950	11	3	105056	1.9603	0.024977
FAM160A2	11	6231064	6260941	45	6	105056	1.959	0.025056
SGPP2	2	223283771	223428842	309	34	105056	1.9573	0.025157
THADA	2	43456475	43828185	978	28	105056	1.9571	0.025166
GPR176	15	40089723	40218093	214	25	105056	1.9549	0.0253
PRRX2	9	132422920	132486453	158	21	105056	1.9532	0.025398
ETV7	6	36320498	36360577	121	24	105056	1.9524	0.025444
NOXA1	9	140312847	140330358	2	1	105056	1.9524	0.025445
DOK7	4	3460033	3504703	250	27	105056	1.9522	0.025455
CD81	11	2392391	2420149	135	8	105056	1.9489	0.025655
ANKS3	16	4745000	4789378	83	7	105056	1.9483	0.02569
ZNF91	19	23538998	23583269	139	10	105056	1.9478	0.025722
PCDHA7	5	140208969	140393429	354	17	105056	1.9462	0.025816
SAMD7	3	169624360	169658463	95	12	105056	1.9454	0.025864
RDH10	8	74201837	74239020	72	9	105056	1.9436	0.025973
PCDHAC1	5	140301302	140393429	194	14	105056	1.9388	0.026261
DPP9	19	4673739	4728855	86	14	105056	1.9388	0.026263
OCSTAMP	20	45168170	45184213	37	8	105056	1.9384	0.026285
EREG	4	75225860	75255977	101	5	105056	1.937	0.026371
RNASET2	6	167341492	167375077	105	16	105056	1.9368	0.026384
LOC389199	4	7935734	7943523	32	5	105056	1.9365	0.026403
TMEM131	2	98371299	98617389	448	17	105056	1.9364	0.026408
LOC101060024	5	133416030	133422801	15	4	105056	1.9358	0.026443
TMEM38A	19	16766938	16801330	83	10	105056	1.9346	0.026522
NMU	4	56459896	56507465	150	16	105056	1.9328	0.026631
DCT	13	95090335	95136936	133	14	105056	1.9317	0.026697
FBXO4	5	41920352	41943172	29	5	105056	1.9294	0.026843
CLCA4	1	87007759	87047937	71	12	105056	1.9275	0.02696
CUEDC2	10	104181502	104197423	22	6	105056	1.9259	0.027058
SIRPG	20	1608022	1643425	112	14	105056	1.9258	0.027065
C14orf1	14	76115733	76132538	12	3	105056	1.9257	0.027072
GPC1	2	241370115	241408995	65	14	105056	1.9254	0.027088
WDR26	1	224571345	224627001	102	9	105056	1.9252	0.027105
GTF2E2	8	30434531	30520738	156	13	105056	1.9232	0.027227
ZFP36L2	2	43448041	43458745	20	7	105056	1.9229	0.027248
KLRF2	12	10029088	10049932	45	7	105056	1.9228	0.027251
RPL7	8	74201374	74210869	21	4	105056	1.9222	0.02729
CCDC121	2	27846908	27856898	25	4	105056	1.9208	0.02738
OR1L8	9	125328327	125335756	48	9	105056	1.9194	0.027464
KCNJ5	11	128756313	128792560	80	9	105056	1.9194	0.027465
UCP2	11	73684216	73698889	35	6	105056	1.919	0.02749
C5orf30	5	102589442	102615861	52	5	105056	1.9183	0.027536
RNF10	12	120967132	121016897	168	18	105056	1.9178	0.027571
ZNF385B	2	180305209	180731232	1445	91	105056	1.917	0.027617
PRMT3	11	20404076	20532379	416	23	105056	1.9165	0.027651
PTTG1	5	159843865	159857247	32	7	105056	1.9161	0.027675
SMIM7	19	16740062	16775968	79	11	105056	1.9159	0.02769
EPB41L3	18	5390880	5635662	523	44	105056	1.9154	0.027723
DDOST	1	20976760	20993037	59	9	105056	1.9142	0.027799
CNGA4	11	6251724	6268566	15	4	105056	1.914	0.027809
C1QL3	10	16554242	16569004	35	6	105056	1.9134	0.02785
HBG2	11	5272921	5281011	9	2	105056	1.912	0.027936
GLG1	16	74479825	74646042	409	17	105056	1.9118	0.027952
GP1BA	17	4830312	4839825	9	3	105056	1.9113	0.027982
NUDT4	12	93766701	93798524	70	9	105056	1.9084	0.02817
CYP19A1	15	51498754	51635795	344	27	105056	1.907	0.028258
TM4SF4	3	149187368	149222681	221	19	105056	1.9035	0.028487
TMEM180	10	104216149	104241046	71	7	105056	1.9029	0.028527
GJB4	1	35220342	35230825	16	4	105056	1.9019	0.028595
L1TD1	1	62655474	62679500	113	15	105056	1.9007	0.028669
ALX1	12	85668713	85697062	35	4	105056	1.9001	0.02871
SPRR1A	1	152951564	152959790	32	4	105056	1.8983	0.028827
OBFC1	10	105635816	105683045	119	12	105056	1.8966	0.028942
REEP4	8	21994033	22004448	10	3	105056	1.8965	0.028947
CCDC37	3	126108751	126156899	125	18	105056	1.8957	0.028999
TEK	9	27104147	27231672	592	49	105056	1.8953	0.029027
ZNF570	19	37953463	37977742	34	5	105056	1.8952	0.029033
SPRR3	1	152969223	152977832	54	2	105056	1.8946	0.029073
DBT	1	100650978	100720409	112	6	105056	1.8943	0.02909
APOE	19	45404039	45414150	17	4	105056	1.8942	0.029099
HIST2H3C	1	149810759	149817765	4	1	105056	1.8941	0.029106
HOXC10	12	54369466	54385563	19	4	105056	1.8934	0.029154
PTGES	9	132499115	132520344	68	7	105056	1.8925	0.029212
RABGAP1	9	125698288	125868647	275	13	105056	1.8903	0.02936
KCNG3	2	42667657	42726237	133	20	105056	1.8902	0.029364
HP1BP3	1	21067670	21118808	78	8	105056	1.8897	0.029397
HSP90AB1	6	44208903	44223125	29	5	105056	1.8897	0.029397
RNF145	5	158582917	158642061	91	12	105056	1.8895	0.029413
TXNDC8	9	113064262	113105163	94	16	105056	1.8861	0.029641
COPE	19	19008823	19035199	41	7	105056	1.8859	0.029656
APOBR	16	28500970	28511791	23	6	105056	1.8845	0.029747
MUSK	9	113425935	113567886	310	33	105056	1.8835	0.029814
DIRAS3	1	68510145	68522314	19	5	105056	1.8835	0.029816
GDF6	8	97153058	97178020	31	4	105056	1.8826	0.029879
WDR47	1	109511335	109589860	174	15	105056	1.8824	0.029893
ZNF726	19	24092684	24118269	75	11	105056	1.8808	0.030002
JMY	5	78526925	78624538	197	14	105056	1.8802	0.030039
VPS41	7	38762043	38953800	578	23	105056	1.8801	0.030045
PDCD4	10	112626553	112661264	58	11	105056	1.8801	0.030049
GSTA3	6	52759937	52779496	44	7	105056	1.88	0.030057
RAD17	5	68660124	68712128	68	5	105056	1.877	0.030256
CD163	12	7621912	7661414	34	8	105056	1.8767	0.030278
LOC101927245	8	103663635	103699656	73	11	105056	1.8765	0.030296
PRR36	19	7932105	7944326	19	5	105056	1.8764	0.0303
RFPL1	22	29829572	29839944	34	7	105056	1.874	0.030466
C16orf78	16	49402808	49434821	96	10	105056	1.8739	0.030473
GINS1	20	25383323	25430691	131	10	105056	1.8735	0.030499
TTLL5	14	76122551	76422925	397	15	105056	1.8714	0.030648
LOC283278	11	16799009	16814037	29	6	105056	1.8699	0.030747
C1S	12	7162819	7179836	19	3	105056	1.8685	0.030849
RPLP0	12	120633002	120644014	8	3	105056	1.8675	0.030916
URM1	9	131128598	131155795	32	5	105056	1.8671	0.030941
TMEM41A	3	185205889	185221845	11	2	105056	1.8665	0.030987
NUDT2	9	34324504	34345211	44	8	105056	1.8662	0.03101
MAP3K4	6	161407816	161539917	367	26	105056	1.8658	0.031037
INTS4	11	77588266	77710771	323	17	105056	1.864	0.031164
CYTH4	22	37673495	37712889	79	9	105056	1.8616	0.031327
HIST2H2AC	1	149853525	149860461	7	3	105056	1.8612	0.031355
CAAP1	9	26839183	26897826	196	18	105056	1.8585	0.031551
GYS2	12	21682961	21788722	343	19	105056	1.8585	0.031552
RBKS	2	28002766	28118223	208	15	105056	1.8582	0.031574
VN1R5	1	247414374	247421947	21	4	105056	1.8575	0.031621
UBE2T	1	202299285	202316094	19	4	105056	1.8574	0.031628
IL1R2	2	102603306	102646385	160	13	105056	1.8563	0.031702
RABEP2	16	28914242	28942339	36	7	105056	1.8551	0.031793
PLEKHA2	8	38753753	38832931	128	25	105056	1.8538	0.031883
DTNB	2	25598567	25901516	335	24	105056	1.8534	0.031911
MGEA5	10	103542700	103583930	44	7	105056	1.8531	0.031933
QDPR	4	17486516	17518857	131	17	105056	1.8527	0.031965
HYLS1	11	125748509	125772041	71	10	105056	1.8517	0.032033
TCEA1	8	54877616	54940008	101	6	105056	1.8512	0.032068
ABHD12	20	25273879	25376618	266	9	105056	1.8509	0.032092
NAT8	2	73866350	73874537	39	6	105056	1.8507	0.032109
NAAA	4	76830308	76867166	146	12	105056	1.8506	0.032114
NT5DC1	6	116416999	116568353	383	28	105056	1.8495	0.032194
APC	5	112038202	112183436	271	14	105056	1.8481	0.032297
ACAD8	11	134118428	134137249	35	6	105056	1.8478	0.032317
FAM71F1	7	128344115	128373297	102	17	105056	1.8461	0.032442
STXBP5L	3	120622050	121145108	1615	25	105056	1.8447	0.032538
KIAA0040	1	175124623	175167229	112	10	105056	1.843	0.032662
RAB6A	11	73385183	73477201	224	20	105056	1.8419	0.032742
THYN1	11	134116672	134128289	26	5	105056	1.8415	0.032775
GPRC5D	12	13091907	13111828	43	8	105056	1.8406	0.032837
OASL	12	121456595	121482045	72	15	105056	1.8406	0.032838
ADGRL2	1	82261082	82459607	497	38	105056	1.8398	0.032897
CFHR1	1	196783861	196802819	112	4	105056	1.8385	0.032995
SLC35D2	9	99074219	99150992	261	16	105056	1.8383	0.033011
CATIP	2	219216579	219234503	47	8	105056	1.8378	0.033047
CCDC101	16	28560249	28604611	96	9	105056	1.8376	0.033057
ZFP90	16	68568192	68611475	181	9	105056	1.8372	0.033093
HIST2H2AA3	1	149812285	149819318	5	1	105056	1.8363	0.033155
MUC2	11	1069875	1105917	124	10	105056	1.8362	0.033167
ASTN1	1	176824941	177139024	647	48	105056	1.8347	0.033272
MYBL2	20	42290659	42346636	138	10	105056	1.8346	0.033279
ATP8B4	15	50148935	50416419	609	40	105056	1.8341	0.033316
GMPS	3	155583325	155658650	196	10	105056	1.8335	0.033361
PLCB1	20	8107912	8867047	1995	133	105056	1.8335	0.033362
ZFPM2	8	106325917	106818267	981	78	105056	1.8329	0.033406
ATP5L	11	118267104	118282062	20	4	105056	1.8308	0.033568
CAMTA2	17	4869787	4895960	24	5	105056	1.8304	0.033594
ZFP91	11	58341587	58390523	71	10	105056	1.8302	0.033611
PSG9	19	43755934	43778709	133	13	105056	1.8298	0.033638
NR4A3	9	102579137	102630673	37	6	105056	1.8292	0.033681
PTPN6	12	7050740	7071979	10	3	105056	1.8291	0.033694
CDH5	16	66395525	66440189	89	13	105056	1.8281	0.033767
LARS	5	145491089	145567294	288	5	105056	1.8281	0.033768
SPRR2D	1	153010701	153018594	38	3	105056	1.8279	0.033785
CDR2L	17	72978727	73003395	11	5	105056	1.8266	0.033881
SPG11	15	44853394	44960876	160	10	105056	1.8264	0.033896
PINK1	1	20954948	20979504	92	11	105056	1.8248	0.034017
PMCH	12	102588737	102596614	13	4	105056	1.8238	0.034091
GPR21	9	125790916	125802880	10	3	105056	1.8229	0.034159
DUSP1	5	172193593	172203203	23	6	105056	1.8221	0.03422
ISYNA1	19	18543698	18554111	11	2	105056	1.8219	0.034236
RPS21	20	60957121	60965076	33	6	105056	1.8217	0.034252
ZNF532	18	56524832	56655209	280	19	105056	1.8216	0.034258
CWC15	11	94694287	94711776	40	7	105056	1.8213	0.034284
ANKMY1	2	241417339	241505472	222	31	105056	1.8207	0.034327
CLU	8	27452934	27477328	34	7	105056	1.8201	0.034372
SPRR1B	1	152998679	153006876	63	2	105056	1.8199	0.034386
PDCL	9	125578876	125595935	15	4	105056	1.8195	0.034416
PCDHA1	5	140160876	140393429	478	21	105056	1.8191	0.034447
ERBB3	12	56468809	56498791	39	6	105056	1.8189	0.034467
SLC52A1	17	4934211	4960304	12	4	105056	1.8187	0.034481
CBLL1	7	107378942	107403612	42	4	105056	1.817	0.034607
SEPT8	5	132085009	132118976	48	3	105056	1.8164	0.034654
DMRTA2	1	50881723	50894119	18	4	105056	1.8161	0.034678
GBE1	3	81537350	81815950	425	23	105056	1.8158	0.034698
SEC62	3	169679580	169717661	77	7	105056	1.8148	0.03478
TMC4	19	54662333	54681944	17	4	105056	1.8142	0.034824
GDPD1	17	57292828	57354831	25	3	105056	1.8142	0.034825
RAB29	1	205735614	205749615	42	9	105056	1.8141	0.034833
NBPF3	1	21761583	21812893	193	17	105056	1.8107	0.035091
CNTNAP2	7	145808453	148119590	7564	243	105056	1.8098	0.035167
HR	8	21970432	21993566	31	7	105056	1.8087	0.035248
WNT2	7	116915185	116968343	65	13	105056	1.8084	0.03527
PEX12	17	33900314	33910656	4	2	105056	1.8077	0.035324
RASAL3	19	15560935	15580382	13	4	105056	1.8075	0.035342
SREBF2	22	42224083	42304812	203	26	105056	1.8074	0.035349
SNX15	11	64789880	64809544	64	6	105056	1.8071	0.03537
CCDC127	5	203375	223333	98	10	105056	1.8069	0.035391
ANKRD63	15	40572145	40579787	9	3	105056	1.8059	0.035467
HNF1A	12	121410861	121441815	100	14	105056	1.8055	0.035496
SLC45A3	1	205625479	205654630	72	14	105056	1.8048	0.035551
FOXA1	14	38057257	38069325	19	4	105056	1.8038	0.035634
MCMBP	10	121587416	121638140	142	8	105056	1.8029	0.035702
NRBF2	10	64888007	64916286	67	10	105056	1.8027	0.035715
HNRNPDL	4	83342217	83356378	30	3	105056	1.802	0.035769
PSMB5	14	23484252	23509429	24	4	105056	1.8014	0.035817
ITPK1	14	93401759	93587263	449	25	105056	1.7995	0.035968
IMPDH1	7	128030831	128055045	75	14	105056	1.7979	0.036098
ACLY	17	40021669	40091795	36	4	105056	1.7979	0.0361
NR2E3	15	72097888	72112100	26	7	105056	1.7978	0.036103
IQCK	16	19722778	19870587	426	24	105056	1.7968	0.036181
CREG1	1	167508750	167528056	86	9	105056	1.7966	0.036198
DMKN	19	35986619	36009560	44	9	105056	1.796	0.036247
APLP2	11	129934716	130016206	268	15	105056	1.7957	0.03627
PTN	7	136910588	137033606	250	36	105056	1.7949	0.036333
TECPR1	7	97843255	97886563	94	8	105056	1.7946	0.036356
RCBTB1	13	50104582	50164742	276	11	105056	1.7936	0.036438
FOXO6	1	41822328	41850763	54	9	105056	1.7926	0.036516
SLITRK1	13	84449840	84461528	12	3	105056	1.7922	0.036552
EGFR	7	55081678	55280762	444	61	105056	1.7915	0.036603
KLHL10	17	39987572	40006099	13	2	105056	1.7914	0.036616
ADAM9	8	38849505	38964280	207	16	105056	1.7903	0.036701
DTL	1	212203919	212279687	210	22	105056	1.7902	0.036715
ATAD1	10	89510108	89606111	142	8	105056	1.7889	0.036817
EMC8	16	85810730	85838161	60	5	105056	1.7882	0.036875
FAM101A	12	124768710	124802070	121	17	105056	1.7865	0.037006
OPTN	10	13136425	13181791	73	12	105056	1.7854	0.037099
MTRF1	13	41789005	41842731	128	9	105056	1.7849	0.037137
DNAL4	22	39173013	39195161	26	5	105056	1.7845	0.037171
PLA2G16	11	63340434	63386941	48	9	105056	1.7841	0.037204
CCNT2	2	135671363	135718415	93	9	105056	1.7839	0.037221
PCDHA4	5	140181672	140393429	424	18	105056	1.7825	0.037333
PRPF18	10	13623939	13674368	96	12	105056	1.7819	0.037385
TAS2R40	7	142914172	142921643	6	3	105056	1.7808	0.03747
SLC1A6	19	15059345	15126455	368	30	105056	1.7769	0.037796
WFDC12	20	43750567	43758106	34	5	105056	1.7768	0.037803
KLB	4	39403473	39454653	143	23	105056	1.7767	0.037805
DFNB31	9	117162860	117272789	297	19	105056	1.7753	0.037926
NAPG	18	10520873	10554266	98	8	105056	1.7738	0.038051
N4BP3	5	177535556	177554607	23	3	105056	1.7737	0.03806
P4HA1	10	74765475	74861732	257	9	105056	1.7736	0.038067
BLMH	17	28573713	28624184	27	5	105056	1.7719	0.038202
CAND1	12	67658061	67709888	142	11	105056	1.7706	0.038314
ADAMTS18	16	77314525	77474011	659	35	105056	1.7699	0.03837
TEPP	16	58005339	58023520	46	7	105056	1.7693	0.038419
TOP1	20	39652462	39754627	131	19	105056	1.7691	0.038438
RIC1	9	5624031	5778057	349	17	105056	1.7678	0.038546
KHSRP	19	6411615	6429822	16	3	105056	1.7673	0.038589
PSMB11	14	23506376	23514769	5	3	105056	1.7664	0.038663
DONSON	21	34935665	34966019	18	4	105056	1.7663	0.038673
C9orf116	9	138385526	138396761	28	3	105056	1.7651	0.038776
DEFB135	8	11834830	11843599	27	7	105056	1.765	0.03878
ZFP82	19	36881361	36914550	70	7	105056	1.7643	0.038843
TLK1	2	171845833	172092824	585	19	105056	1.7639	0.038875
PLAC8L1	5	145462376	145488946	73	5	105056	1.7637	0.038893
ESRRB	14	76832690	76969682	359	39	105056	1.7635	0.038908
FMO4	1	171278318	171312723	62	12	105056	1.7635	0.038912
SEMA4G	10	102724254	102746873	28	5	105056	1.7627	0.038974
CALR3	19	16588267	16612015	77	6	105056	1.7624	0.038998
TCTN2	12	124150660	124194450	168	7	105056	1.7622	0.039019
STAM	10	17681124	17760323	313	14	105056	1.761	0.03912
STAG1	3	136053577	136476245	562	18	105056	1.7604	0.039174
CASP2	7	142980308	143006289	18	5	105056	1.7594	0.039258
MARVELD2	5	68705939	68740201	52	3	105056	1.7586	0.03932
ANKS6	9	101492791	101563794	128	12	105056	1.7584	0.03934
NLRP1	17	5403219	5492832	121	9	105056	1.758	0.039378
ISL1	5	50673958	50692064	23	5	105056	1.7577	0.039397
HSPG2	1	22147237	22268750	275	23	105056	1.7574	0.039422
CENPV	17	16244331	16261812	11	3	105056	1.7573	0.039435
ANKRD7	7	117859493	117884285	76	9	105056	1.757	0.03946
PCDHA3	5	140175783	140393429	440	18	105056	1.7569	0.039466
RPL9	4	39454244	39465568	39	8	105056	1.7568	0.039472
PHF20	20	34354923	34539792	424	13	105056	1.756	0.039545
GTF3C1	16	27470434	27566251	100	9	105056	1.7551	0.039621
PTPDC1	9	96788076	96873638	145	17	105056	1.7545	0.039671
ARSK	5	94885825	94942306	93	10	105056	1.7529	0.039811
LRRC69	8	92109847	92232973	302	11	105056	1.7523	0.03986
JAG1	20	10616832	10659694	71	14	105056	1.7522	0.039873
CA3	8	86346056	86362769	22	4	105056	1.752	0.039889
FGD2	6	36968423	36998345	64	16	105056	1.7517	0.039911
VAMP2	17	8060965	8071293	5	1	105056	1.7517	0.039914
BTD	3	15637864	15690647	186	22	105056	1.7511	0.039965
DCLRE1C	10	14947370	15001106	49	12	105056	1.7509	0.039983
ABCB5	7	20650245	20798137	512	35	105056	1.7507	0.039998
CAB39L	13	49881286	50023221	348	25	105056	1.7505	0.040019
PDCD1LG2	9	5505512	5572782	130	19	105056	1.7501	0.04005
OVOL2	20	18003296	18044834	139	20	105056	1.7499	0.040071
ITFG1	16	47186802	47500018	209	10	105056	1.7498	0.040073
FOXS1	20	30430603	30438420	15	4	105056	1.747	0.040316
IPPK	9	95373966	95437547	159	15	105056	1.7463	0.040383
TAS2R3	7	141458897	141466497	24	2	105056	1.746	0.040406
RBPJL	20	43930483	43947964	37	5	105056	1.7443	0.040553
CCDC8	19	46912086	46921919	22	4	105056	1.7441	0.040571
TNFRSF10D	8	22991601	23026543	52	5	105056	1.7431	0.040661
SRSF9	12	120897971	120912558	41	9	105056	1.7428	0.040684
ACVRL1	12	52295657	52318645	35	6	105056	1.7412	0.040821
IFNE	9	21479338	21487312	31	6	105056	1.7405	0.040884
COPS2	15	49415971	49452854	91	13	105056	1.7392	0.041
GPATCH1	19	33566786	33622818	143	8	105056	1.7389	0.04103
CBR4	4	169814274	169936468	209	10	105056	1.7386	0.041049
MAX	14	65471319	65574413	199	20	105056	1.7378	0.041126
RSRC1	3	157818690	158264124	1320	17	105056	1.7375	0.041149
LYPLA1	8	54957427	55019577	110	7	105056	1.7373	0.041168
YBX2	17	7190071	7202876	6	3	105056	1.7371	0.041184
RBCK1	20	383696	413110	48	9	105056	1.7367	0.041218
HIVEP1	6	12007724	12213770	475	41	105056	1.7357	0.041309
PCDHA2	5	140169444	140393429	456	18	105056	1.7351	0.04136
PHC1	12	9062292	9095563	36	7	105056	1.7348	0.041391
PLA2G1B	12	120758414	120770592	21	5	105056	1.7339	0.041472
CBX1	17	46145914	46183883	22	4	105056	1.7334	0.041515
C1QBP	17	5334599	5347471	14	2	105056	1.7329	0.041559
KLF10	8	103659505	103673130	25	5	105056	1.7328	0.041561
NTNG2	9	135032334	135119724	176	21	105056	1.7322	0.041615
RHBDF1	16	106558	131354	70	10	105056	1.732	0.041638
NETO2	16	47113931	47182936	51	4	105056	1.7317	0.041659
COX4I1	16	85828173	85842108	25	3	105056	1.7314	0.041687
KLHL24	3	183348398	183403807	225	5	105056	1.7313	0.041697
TPSG1	16	1270151	1280254	39	7	105056	1.731	0.041722
STARD10	11	72464274	72509750	91	10	105056	1.7306	0.041762
OR6S1	14	21107355	21114850	37	3	105056	1.7294	0.041873
FADS1	11	61565597	61589529	29	3	105056	1.7282	0.041973
SPNS3	17	4332219	4392999	87	20	105056	1.728	0.041992
URI1	19	30409551	30509019	183	13	105056	1.7264	0.042133
BRE	2	28108482	28563268	1033	49	105056	1.7261	0.042162
NUPR1L	7	56180874	56189090	25	6	105056	1.7234	0.042407
LEF1	4	108967201	109095112	240	21	105056	1.7233	0.042418
DNAAF5	7	761338	827616	232	16	105056	1.7226	0.042485
ANP32D	12	48861448	48868343	30	5	105056	1.7202	0.042695
YEATS4	12	69748490	69786076	153	12	105056	1.7199	0.042728
TMC3	15	81623260	81671418	131	11	105056	1.7199	0.042729
CCDC68	18	52567240	52631739	121	11	105056	1.7198	0.042733
NLRP11	19	56295263	56353128	264	38	105056	1.7197	0.042743
PPP5C	19	46845251	46897738	105	12	105056	1.7185	0.042848
MRPL50	9	104149596	104165919	26	8	105056	1.7182	0.04288
KCNMB3	3	178956037	178989838	149	18	105056	1.7179	0.042906
IFNAR1	21	34691748	34733629	105	12	105056	1.7177	0.042922
MROH8	20	35728129	35812974	200	14	105056	1.7172	0.042975
RASEF	9	85593000	85683043	122	6	105056	1.7168	0.043009
CACNA1E	1	181447447	181777420	716	59	105056	1.7166	0.043025
BCL2L1	20	30250761	30316752	81	5	105056	1.7152	0.043158
WNT9A	1	228107665	228140676	71	6	105056	1.7146	0.043212
FAM19A2	12	62100529	62591620	1561	72	105056	1.7144	0.043232
CLCN1	7	143008219	143050597	88	13	105056	1.7143	0.043238
TNPO1	5	72107418	72211715	145	11	105056	1.714	0.043264
MPG	16	122018	137350	50	7	105056	1.7137	0.043288
AIRE	21	45700721	45719602	32	8	105056	1.7135	0.04331
SUFU	10	104258719	104394714	272	10	105056	1.7131	0.043347
PLCB2	15	40574961	40605174	38	8	105056	1.7112	0.043519
POLR2A	17	7382698	7419435	45	5	105056	1.711	0.043539
RAPGEF3	12	48126953	48169846	149	21	105056	1.7095	0.043676
SENP8	15	72401599	72434811	64	10	105056	1.709	0.043722
PPP2R2D	10	133742957	133771554	62	6	105056	1.7084	0.043781
TAS2R4	7	141473289	141480688	25	2	105056	1.7079	0.043825
SDHA	5	213338	258315	379	7	105056	1.7069	0.043923
TRIM41	5	180645263	180664308	17	4	105056	1.7065	0.043953
PDLIM3	4	186420314	186461712	75	7	105056	1.7063	0.043975
SLAIN1	13	78266989	78339877	119	13	105056	1.7059	0.044011
ADORA2B	17	15843231	15880710	16	4	105056	1.7053	0.044067
SEC14L1	17	75079725	75214683	116	22	105056	1.705	0.044095
PSMG1	21	40447576	40560440	371	28	105056	1.7045	0.044141
MRPS24	7	43904657	43914145	19	5	105056	1.7038	0.044206
KIAA0556	16	27556441	27793192	253	9	105056	1.7005	0.04452
FKBP1A	20	1348121	1378816	57	9	105056	1.6998	0.044588
SH3RF1	4	170013907	170197249	408	28	105056	1.6993	0.044632
PCSK1	5	95724540	95773985	83	12	105056	1.6988	0.044678
MRPS2	9	138387477	138398019	25	3	105056	1.6985	0.044708
CDCA5	11	64832272	64856635	40	8	105056	1.698	0.044757
CNTN2	1	205007340	205048673	134	17	105056	1.6977	0.044785
PRKAA1	5	40757981	40803297	74	9	105056	1.6972	0.044828
GJB5	1	35215648	35225613	15	2	105056	1.6965	0.044897
KRTAP10-5	21	45998064	46005481	46	2	105056	1.696	0.044941
RMDN2	2	38147462	38295785	479	25	105056	1.6938	0.045148
DNMT3A	2	25449921	25570459	133	20	105056	1.6934	0.045186
PDCL2	4	56421186	56463418	137	12	105056	1.6926	0.045265
SULT1A2	16	28601764	28616058	43	7	105056	1.6914	0.045381
APRT	16	88874377	88883342	34	6	105056	1.6906	0.045461
PCK1	20	56131137	56143015	44	10	105056	1.6903	0.045487
CDH19	18	64166820	64276375	221	22	105056	1.6901	0.045504
PRX	19	40898171	40924279	37	9	105056	1.69	0.045511
HCAR1	12	123210653	123220129	13	3	105056	1.6893	0.045585
SSBP4	19	18524679	18546872	25	3	105056	1.6889	0.045623
FXR1	3	180625096	180702041	137	13	105056	1.6883	0.045678
FAM35A	10	88849953	88952725	223	14	105056	1.6877	0.04573
PTEN	10	89618195	89730032	94	17	105056	1.6877	0.045734
C9orf47	9	91600778	91612557	15	2	105056	1.687	0.0458
MMP26	11	5004424	5015159	14	5	105056	1.6869	0.045815
RNASE13	14	21499479	21507944	22	7	105056	1.6863	0.045867
WFDC10B	20	44311790	44338658	87	10	105056	1.686	0.045901
C1orf52	1	85714136	85730355	47	11	105056	1.6855	0.045942
FKBP9	7	32992005	33048043	135	19	105056	1.6842	0.046074
POTEC	18	14510237	14548599	60	5	105056	1.6834	0.046152
GIMAP7	7	150206945	150219661	56	8	105056	1.6827	0.046213
FKBP10	17	39963962	39980969	6	2	105056	1.6823	0.046255
HOXA11	7	27219276	27229835	14	6	105056	1.682	0.046285
NUDT13	10	74865133	74893083	70	4	105056	1.6812	0.046364
DLG5	10	79549049	79691348	420	20	105056	1.6808	0.046402
KDM1A	1	23340937	23411684	75	7	105056	1.6808	0.046405
CYP4F3	19	15746701	15773070	179	13	105056	1.6803	0.046453
MRPS7	17	73252749	73263957	6	2	105056	1.6799	0.046488
ATRIP	3	48483114	48510544	33	3	105056	1.6799	0.04649
DKKL1	19	49861466	49879873	61	4	105056	1.6797	0.046507
DDTL	22	24303652	24316248	9	3	105056	1.6794	0.046533
UPP2	2	158728213	158994166	739	54	105056	1.6791	0.046571
CNOT1	16	58552350	58668790	385	17	105056	1.6789	0.046581
MEIS1	2	66657257	66801391	231	31	105056	1.6787	0.04661
C9orf106	9	132078295	132086382	21	7	105056	1.6786	0.046617
PHKB	16	47490047	47736934	160	11	105056	1.6785	0.04663
PPP1R12B	1	202312830	202559197	273	10	105056	1.6783	0.046648
POU5F1B	8	128422131	128430955	42	4	105056	1.6782	0.046656
FASTKD3	5	7857772	7874150	43	9	105056	1.6767	0.046801
NUP85	17	73196597	73233354	16	2	105056	1.6757	0.046902
PAPPA	9	118911071	119166100	322	44	105056	1.6755	0.046915
RRAS2	11	14297966	14391052	73	10	105056	1.6754	0.046924
C5orf49	5	7828991	7856603	75	10	105056	1.6748	0.046982
CEP295NL	17	76885077	76904299	18	5	105056	1.6726	0.047198
PIP5K1A	1	151166021	151223507	56	4	105056	1.6725	0.047209
ZBTB26	9	125676345	125698792	33	6	105056	1.6724	0.047224
ICAM2	17	62078455	62102994	4	1	105056	1.6721	0.047256
LIPI	21	15479284	15588361	359	15	105056	1.67	0.047456
ZNF367	9	99146723	99185669	81	4	105056	1.6695	0.047508
RBBP8NL	20	60983793	61007629	48	10	105056	1.6687	0.047586
POP1	8	99124521	99173569	174	15	105056	1.6687	0.047588
ITIH2	10	7740236	7792983	147	17	105056	1.6674	0.047721
SHOC2	10	112674301	112774925	172	17	105056	1.6668	0.047773
HOXC9	12	54388877	54398621	9	2	105056	1.6665	0.047806
C12orf54	12	48871283	48891797	107	12	105056	1.6659	0.047864
PYGB	20	25223706	25280148	247	18	105056	1.6649	0.047963
MKNK1	1	47021579	47074966	105	13	105056	1.6649	0.047971
EDEM3	1	184658125	184729041	241	9	105056	1.6626	0.048196
SNX11	17	46179911	46201609	16	3	105056	1.6617	0.048288
ADAMTS20	12	43746512	43950724	570	23	105056	1.6601	0.048445
AQP9	15	58425374	58479610	177	21	105056	1.66	0.048458
PPP3CA	4	101943087	102273655	720	43	105056	1.6598	0.048476
CPEB1	15	83210448	83321762	219	21	105056	1.6595	0.04851
EFCAB5	17	28251874	28436970	74	4	105056	1.6586	0.048599
GEMIN7	19	45574024	45596282	76	5	105056	1.6581	0.048645
FAM45A	10	120858594	120898996	118	6	105056	1.6575	0.048704
INPP5F	10	121480559	121590163	191	10	105056	1.657	0.048762
ZNF793	19	37992323	38035739	61	12	105056	1.6557	0.048887
SAP30L	5	153820517	153842113	26	8	105056	1.6553	0.048928
SPRY4	5	141688492	141709620	34	6	105056	1.6547	0.048993
ZNF607	19	38185764	38215691	54	7	105056	1.6544	0.04902
PLEKHA5	12	19277626	19530834	580	27	105056	1.6544	0.049024
ZNF582	19	56885095	56909970	49	12	105056	1.6544	0.049024
ZNF644	1	91379355	91492812	130	6	105056	1.6529	0.049178
TNFRSF21	6	47197763	47282683	135	21	105056	1.6528	0.049189
OR5B3	11	58168438	58175882	52	2	105056	1.6526	0.049204
DPPA3	12	7859089	7871655	9	3	105056	1.6526	0.049206
LOC101927420	7	86779239	86786643	13	2	105056	1.6521	0.049256
GABRG1	4	46036286	46131082	291	14	105056	1.652	0.049264
MLPH	2	238390053	238465461	346	16	105056	1.6517	0.049293
UFSP2	4	186319191	186352139	83	11	105056	1.6515	0.049321
DDI1	11	103902308	103911422	17	3	105056	1.6505	0.049422
ZFP30	19	38121886	38153129	56	9	105056	1.6505	0.049425
SH2D2A	1	156774535	156791640	27	4	105056	1.6496	0.049513
ANKRD23	2	97487099	97514758	35	5	105056	1.6487	0.049607
ABCA5	17	67239076	67328323	70	7	105056	1.6482	0.049653
BARX1	9	96712409	96722608	25	4	105056	1.6481	0.049671
SMPD2	6	109756849	109766625	21	5	105056	1.6478	0.049698
KIAA2013	1	11978145	11991485	28	6	105056	1.6477	0.049706
TGDS	13	95224808	95253511	72	5	105056	1.6477	0.049709
RBM14	11	66379053	66398905	11	3	105056	1.6473	0.049747
UBALD2	17	74256286	74268879	5	2	105056	1.6459	0.049887
RUSC1-AS1	1	155288751	155298938	4	2	105056	1.6449	0.049996
LARP1	5	154057224	154198667	251	26	105056	1.6448	0.050006
SIVA1	14	105214470	105227496	19	3	105056	1.6445	0.050039
DNAJC13	3	132131361	132259376	246	23	105056	1.6443	0.050057
KNOP1	16	19716173	19734726	65	11	105056	1.6443	0.050059
KCNJ12	17	21274699	21324684	25	10	105056	1.6442	0.050071
G6PC2	2	169752750	169768010	39	9	105056	1.6441	0.050078
YWHAB	20	43509240	43538673	65	6	105056	1.642	0.050294
FCHSD2	11	72546288	72858727	236	18	105056	1.6409	0.050412
GTSCR1	18	68296255	68323093	90	14	105056	1.6405	0.050451
FMO1	1	171212610	171256613	104	16	105056	1.6403	0.050469
MRPL43	10	102736079	102752272	23	4	105056	1.6396	0.050544
ZDBF2	2	207134523	207180662	75	7	105056	1.6381	0.050705
NAA35	9	88551009	88639850	78	14	105056	1.6366	0.050858
CLINT1	5	157211251	157291183	184	11	105056	1.6352	0.051
TMEM147	19	36031502	36039929	10	3	105056	1.6349	0.051039
ANKRD37	4	186312840	186323029	26	5	105056	1.6343	0.051097
TACSTD2	1	59039595	59048166	41	7	105056	1.6332	0.05121
FAM20C	7	187969	302240	69	11	105056	1.6326	0.051275
KIF24	9	34250878	34334198	167	14	105056	1.6321	0.051326
CLEC10A	17	6976356	6988626	14	4	105056	1.631	0.051449
TAL1	1	47680462	47702938	40	6	105056	1.6309	0.051453
SEC23IP	10	121647085	121705670	185	11	105056	1.6305	0.0515
RARS	5	167908463	167947811	187	14	105056	1.6298	0.051574
KCNJ8	12	21916389	21933436	2	1	105056	1.6289	0.051671
PARN	16	14528057	14729128	242	15	105056	1.6281	0.051755
DCP2	5	112307399	112359392	94	9	105056	1.6279	0.051778
SCN9A	2	167050195	167237497	636	43	105056	1.6277	0.05179
ZNF816-ZNF321P	19	53428888	53471164	113	16	105056	1.6258	0.052
NR4A2	2	157179444	157194287	10	3	105056	1.6257	0.052011
OLFM3	1	102266626	102467790	578	46	105056	1.6255	0.052032
TMEM189	20	48738774	48775335	54	5	105056	1.6252	0.052056
MITF	3	69783586	70018988	398	15	105056	1.6252	0.052058
HERPUD1	16	56960974	56979293	52	7	105056	1.6236	0.052234
EVI5L	19	7890161	7931362	99	11	105056	1.6229	0.052308
FBN3	19	8128786	8219730	365	36	105056	1.6227	0.052331
SHROOM3	4	77351253	77705906	913	48	105056	1.6222	0.052375
SPTLC1	9	94791916	94882756	321	19	105056	1.6221	0.052389
OR52N1	11	5807584	5815046	25	3	105056	1.6213	0.052475
KCNH8	3	19184946	19578635	582	39	105056	1.6211	0.052494
ADSSL1	14	105185534	105215162	50	5	105056	1.6203	0.052583
DSTYK	1	205110131	205185727	169	12	105056	1.6187	0.052756
FLVCR1	1	213026597	213074205	282	11	105056	1.6186	0.052762
DEFB124	20	30051809	30065816	24	4	105056	1.6176	0.05287
NQO1	16	69741804	69765849	65	12	105056	1.6167	0.052972
ENTPD6	20	25171327	25208865	125	17	105056	1.6163	0.053012
REM1	20	30058091	30074208	21	4	105056	1.6158	0.053064
HHLA2	3	108010353	108098632	296	19	105056	1.6152	0.053137
ARNT2	15	80691692	80891778	411	43	105056	1.6148	0.053175
WBP2NL	22	42386607	42430435	121	11	105056	1.614	0.053267
RHOG	11	3846708	3867213	51	8	105056	1.6126	0.053416
FSCB	14	44971852	44981499	37	8	105056	1.6121	0.053468
HNRNPA2B1	7	26228047	26245413	33	5	105056	1.6119	0.053495
ANKRD29	18	21178477	21247849	89	16	105056	1.6114	0.053546
MYO19	17	34850099	34896305	19	5	105056	1.611	0.053591
FAM53C	5	137668224	137686918	36	8	105056	1.6102	0.053678
PCDH18	4	138438572	138458629	29	5	105056	1.609	0.05381
CSPG4	15	75965163	76010189	56	5	105056	1.6086	0.053847
B4GALT5	20	48247982	48335421	179	11	105056	1.6075	0.053975
PLOD1	1	11989724	12037099	103	10	105056	1.6075	0.053978
BCL7B	7	72949183	72977065	44	6	105056	1.6072	0.054011
CDC14B	9	99251307	99387112	156	15	105056	1.6066	0.054074
TTC25	17	40081888	40119169	13	3	105056	1.6056	0.054186
ZNF569	19	37900278	37965167	94	11	105056	1.6053	0.054214
FUOM	10	135167158	135176529	46	3	105056	1.6044	0.05431
RAB22A	20	56879771	56944063	123	13	105056	1.6043	0.054323
GPHA2	11	64700443	64708360	12	4	105056	1.6041	0.054342
MCL1	1	150545527	150557214	18	3	105056	1.6036	0.054396
RYK	3	133874478	133974586	218	19	105056	1.6021	0.054564
ZZZ3	1	78026660	78154119	180	17	105056	1.602	0.054574
SMIM18	8	30491117	30504973	20	5	105056	1.6017	0.054609
FGF18	5	170841667	170886130	71	11	105056	1.6008	0.054716
HSPB6	19	36243967	36252930	11	3	105056	1.6006	0.054733
ACVR1	2	158591458	158737374	210	32	105056	1.5999	0.054811
VPS72	1	151147276	151167689	6	2	105056	1.5998	0.054818
PDCD6	5	266736	316589	231	13	105056	1.5998	0.054822
GORASP2	2	171779948	171825145	93	8	105056	1.5998	0.054825
REEP2	5	137769690	137784158	30	6	105056	1.5992	0.05489
DDT	22	24312054	24327019	16	4	105056	1.5975	0.055076
TACC1	8	38580704	38712046	251	24	105056	1.5975	0.055078
C10orf95	10	104208094	104216300	9	4	105056	1.5964	0.055198
OR8S1	12	48914415	48923386	44	7	105056	1.5954	0.055315
KRT14	17	39737031	39748147	10	2	105056	1.595	0.055352
ITGB2	21	46304364	46353753	125	26	105056	1.5949	0.055368
RNF138	18	29666818	29713024	77	10	105056	1.5945	0.055413
MYO9A	15	72113132	72415440	544	19	105056	1.5938	0.055493
SNRNP25	16	98829	109169	18	3	105056	1.5933	0.055543
ORC6	16	46718558	46733806	7	2	105056	1.5932	0.055558
ZNF571	19	38053655	38090673	59	7	105056	1.593	0.055585
PRKCZ	1	1976909	2118334	351	22	105056	1.5922	0.055675
CPEB2	4	14999298	15073277	156	16	105056	1.5919	0.055709
NOTUM	17	79908883	79924057	2	1	105056	1.5918	0.05571
LOC100130705	7	128501464	128513601	50	6	105056	1.5908	0.055826
BRINP3	1	190065292	190452534	666	29	105056	1.5905	0.055866
VCAN	5	82762493	82879622	233	38	105056	1.5898	0.055936
TPX2	20	30321904	30391105	109	9	105056	1.5897	0.055955
FGFR1OP2	12	27086305	27121081	71	14	105056	1.5896	0.055962
RAB11FIP1	8	37714965	37762015	22	5	105056	1.5893	0.055994
CBX3	7	26235831	26254727	34	5	105056	1.5893	0.055996
CMBL	5	10276207	10313168	114	12	105056	1.5891	0.056016
SIRT5	6	13569506	13616890	59	7	105056	1.5888	0.056049
NFE2L3	7	26186847	26228257	97	12	105056	1.5874	0.056211
ATAD2B	2	23970034	24154978	429	15	105056	1.587	0.056255
ZNHIT3	17	34837471	34856654	9	3	105056	1.5866	0.056297
BRPF1	3	9768413	9791199	17	4	105056	1.5865	0.056311
ZNF10	12	133702214	133737551	85	8	105056	1.5864	0.056324
KRTAP12-3	21	46072849	46079758	37	4	105056	1.5861	0.056359
KRTAP12-4	21	46072630	46079576	37	4	105056	1.5859	0.056386
ST6GAL1	3	186643315	186797841	505	60	105056	1.5852	0.056457
TOM1	22	35690268	35745487	108	8	105056	1.5842	0.056576
ANKRD34A	1	145465508	145477147	4	2	105056	1.5841	0.056582
TSHZ3	19	31764351	31845190	138	24	105056	1.5839	0.05661
SON	21	34910344	34951320	25	5	105056	1.5826	0.056757
ENPP7	17	77699882	77717521	8	2	105056	1.582	0.056828
G3BP2	4	76566453	76654709	199	14	105056	1.5803	0.057019
BMP2K	4	79692532	79839019	215	7	105056	1.58	0.057048
DMTF1	7	86776677	86827148	117	6	105056	1.5797	0.05709
INCA1	17	4889925	4906214	8	3	105056	1.5796	0.057095
EMCN	4	101314998	101444250	335	21	105056	1.5795	0.05711
ZNF573	19	38227703	38275230	79	11	105056	1.5794	0.057125
CDH9	5	26879209	27043689	434	28	105056	1.5793	0.057136
WFDC11	20	44275702	44303878	91	7	105056	1.5784	0.057233
ATF7IP2	16	10474912	10578995	231	14	105056	1.5779	0.057297
OPRL1	20	62706451	62733496	36	7	105056	1.5777	0.057321
TMEM87B	2	112807800	112878395	156	20	105056	1.5766	0.057445
OR1N1	9	125287137	125294572	35	5	105056	1.5765	0.057451
CAPN15	16	572816	606136	28	7	105056	1.5764	0.057462
PROSER3	19	36244044	36261577	34	8	105056	1.5759	0.057519
NANOS1	10	120784228	120795354	11	2	105056	1.5757	0.057542
SLC3A1	2	44497597	44549463	179	20	105056	1.5755	0.057573
NPIPB11	16	29391124	29426669	27	4	105056	1.5754	0.057576
KLHL11	17	40008299	40026629	13	3	105056	1.5744	0.057693
FIBCD1	9	133776325	133819455	132	17	105056	1.5727	0.057897
ADORA2A	22	24814565	24839828	54	12	105056	1.5718	0.058004
ADAM22	7	87558566	87833704	466	21	105056	1.5716	0.058018
CLPB	11	72001969	72150724	227	15	105056	1.5714	0.058044
MICU3	8	16879747	16981648	269	20	105056	1.5714	0.058045
TBC1D23	3	99974661	100045596	114	10	105056	1.5714	0.058049
TMEM245	9	111775915	111887225	322	21	105056	1.5711	0.058076
KRT71	12	52936193	52951931	43	5	105056	1.5711	0.058078
PNKD	2	219130115	219213016	180	10	105056	1.5696	0.058257
FECH	18	55210573	55258969	113	19	105056	1.5679	0.058456
B3GNT8	19	41929764	41939635	14	2	105056	1.5677	0.058477
GLP2R	17	9724152	9795769	108	13	105056	1.5671	0.058541
BSN	3	49586922	49710482	143	11	105056	1.5663	0.058637
KIAA1644	22	44638045	44732470	205	34	105056	1.5648	0.058821
SWI5	9	131032663	131052768	26	4	105056	1.5646	0.058834
ABCA4	1	94456893	94591705	434	59	105056	1.5644	0.058861
ZBTB5	9	37436599	37470407	31	6	105056	1.5632	0.059001
WDFY2	13	52153484	52342435	183	20	105056	1.5621	0.059133
ANGPTL6	19	10201513	10220710	14	5	105056	1.5616	0.059194
CNTN4	3	2135550	3101145	3015	212	105056	1.5612	0.059244
GGA3	17	73231194	73263444	17	3	105056	1.5608	0.05928
GAPT	5	57782262	57793685	33	3	105056	1.5606	0.059312
R3HDM4	19	895003	918225	22	8	105056	1.5604	0.059329
KHDRBS2	6	62388365	63001100	1355	30	105056	1.5599	0.059387
CSN1S1	4	70791799	70813788	56	8	105056	1.5599	0.059391
NLK	17	26364009	26524907	24	8	105056	1.5578	0.059639
C3	19	6676346	6725662	177	21	105056	1.5574	0.059685
POFUT1	20	30790625	30827967	40	6	105056	1.5567	0.059769
ZNF540	19	38037273	38106580	108	11	105056	1.5566	0.059781
COL10A1	6	116438585	116452296	19	6	105056	1.5561	0.059846
EVC	4	5707924	5817531	425	42	105056	1.5559	0.059872
MYOZ1	10	75389870	75406515	14	3	105056	1.5553	0.059939
ZNF737	19	20712567	20753626	269	17	105056	1.5551	0.059966
REL	2	61103709	61172910	73	10	105056	1.5548	0.059994
LOC101927469	16	14988926	15013180	1	1	105056	1.5548	0.06
SRSF3	6	36557090	36573744	46	5	105056	1.5545	0.06003
C18orf32	18	47006048	47018644	32	7	105056	1.554	0.06009
SCAND1	20	34540039	34548281	17	3	105056	1.5534	0.060163
NCOR2	12	124807457	125057079	521	72	105056	1.5528	0.060232
FAM189A2	9	71934287	72008872	234	26	105056	1.5525	0.06027
VGF	7	100804290	100815862	19	4	105056	1.5524	0.060288
LRAT	4	155660163	155675770	24	4	105056	1.5515	0.060394
AKIRIN1	1	39451916	39473237	72	8	105056	1.5496	0.060613
METTL2B	7	128111783	128144478	100	16	105056	1.5492	0.060665
ZSCAN1	19	58540434	58567499	37	4	105056	1.549	0.060692
IPCEF1	6	154474118	154682900	594	53	105056	1.5489	0.060706
ATF1	12	51152789	51216443	111	9	105056	1.5472	0.060907
SLAIN2	4	48338497	48429718	226	15	105056	1.5471	0.060917
ZNF730	19	23294777	23331514	101	15	105056	1.547	0.060929
GLB1L2	11	134196768	134247722	68	17	105056	1.5467	0.060966
CEP63	3	134199575	134295355	259	7	105056	1.5467	0.060968
MYH14	19	50701885	50815301	345	39	105056	1.5464	0.061006
PTPN4	2	120512207	120743996	437	19	105056	1.5456	0.061105
TRAF3IP1	2	239224185	239311041	222	16	105056	1.5452	0.061144
ICE2	15	60710308	60776359	135	13	105056	1.545	0.061174
WDR73	15	85184107	85202521	41	7	105056	1.5442	0.061273
EGFLAM	5	38253511	38467082	537	40	105056	1.5432	0.061391
LIN28B	6	105379874	105532707	144	14	105056	1.5428	0.061442
OGN	9	95144749	95171976	51	6	105056	1.5422	0.061515
HOXA13	7	27234999	27244725	18	4	105056	1.5404	0.061728
KDM4D	11	94701845	94734178	61	8	105056	1.5403	0.061739
C7orf71	7	26672490	26688424	41	4	105056	1.5398	0.061804
PRRT3	3	9985726	9999078	12	2	105056	1.5394	0.061854
WIF1	12	65442904	65520346	138	16	105056	1.5393	0.061862
LHX3	9	139086596	139101955	32	6	105056	1.538	0.062023
LCOR	10	98587017	98725698	139	7	105056	1.5378	0.062049
NFKB2	10	104148867	104163786	20	5	105056	1.5372	0.062116
FBLN2	3	13568824	13681422	372	38	105056	1.5365	0.062211
TRIM34	11	5636174	5667128	46	8	105056	1.5364	0.062222
GRM8	7	126077152	126897428	2031	55	105056	1.5363	0.062238
KIAA1211	4	57031361	57198390	469	61	105056	1.536	0.062273
TMBIM1	2	219137417	219162280	65	4	105056	1.5354	0.062349
SLC2A14	12	7963610	8048792	64	13	105056	1.5353	0.062351
KRTAP10-11	21	46061331	46069067	26	4	105056	1.5353	0.062355
RNH1	11	493012	512283	67	6	105056	1.5348	0.062416
ABCC9	12	21948823	22099797	234	22	105056	1.5338	0.062534
WISP1	8	134198282	134245433	96	18	105056	1.5332	0.062619
TSSK4	14	24669753	24679068	35	6	105056	1.5331	0.062631
ABCB11	2	169777836	169892833	395	30	105056	1.5315	0.062818
C9orf92	9	16202433	16281311	253	29	105056	1.531	0.062879
COPB1	11	14477549	14526441	64	5	105056	1.5306	0.06293
HIST2H3A	1	149819181	149826187	1	1	105056	1.5301	0.063
MIOS	7	7601522	7648612	195	21	105056	1.5299	0.063026
CIITA	16	10966055	11020340	93	16	105056	1.5296	0.063059
LIAS	4	39455644	39480773	92	12	105056	1.5289	0.063149
OLFML3	1	114517030	114526375	17	7	105056	1.5282	0.063235
TCTA	3	49444639	49455409	33	5	105056	1.528	0.06326
LSM7	19	2320020	2333614	37	7	105056	1.5277	0.063293
CTXN1	19	7987881	7996051	21	4	105056	1.5276	0.063309
ITGA7	12	56076852	56114821	65	6	105056	1.5275	0.063319
OR4N2	14	20290608	20298031	33	3	105056	1.5273	0.063342
PFAS	17	8147596	8175309	11	3	105056	1.5253	0.06359
TULP4	6	158648268	158934360	914	21	105056	1.5251	0.063623
LOC402096	2	106956022	106992982	64	7	105056	1.524	0.063754
SART3	12	108914491	108960165	133	9	105056	1.5239	0.063764
USP4	3	49313077	49382536	101	12	105056	1.5233	0.06384
RAB3IL1	11	61663206	61718747	124	21	105056	1.5232	0.063849
GRAMD2	15	72450647	72495136	64	11	105056	1.5216	0.064049
ANAPC13	3	134195046	134209865	39	4	105056	1.5215	0.064071
JMJD1C	10	64925483	65230880	691	24	105056	1.5213	0.06409
FBXW5	9	139833385	139844298	28	3	105056	1.5211	0.064112
TSNAX	1	231659399	231703770	32	5	105056	1.521	0.064135
SMG6	17	1961633	2212069	216	13	105056	1.5194	0.064329
HMGXB4	22	35648445	35693300	78	3	105056	1.5194	0.064332
TMEM189-UBE2V1	20	48696161	48775335	117	9	105056	1.5193	0.064341
TBL2	7	72981774	72998013	31	7	105056	1.5192	0.064359
ANKLE1	19	17387454	17399955	56	6	105056	1.519	0.064384
CCDC58	3	122076936	122107074	68	9	105056	1.5183	0.064471
CNNM3	2	97475950	97502621	39	5	105056	1.5182	0.064485
SPEF1	20	3756651	3767113	5	2	105056	1.5181	0.064489
PSMD4	1	151222176	151241455	16	2	105056	1.5177	0.064546
SST	3	187385194	187393201	23	3	105056	1.5174	0.064583
SELT	3	150316066	150349734	60	8	105056	1.5168	0.064663
TDP2	6	24648705	24672115	78	12	105056	1.5167	0.064667
RELA	11	65419567	65435443	23	6	105056	1.5166	0.064681
ZNF471	19	57014212	57043081	94	8	105056	1.5165	0.064695
TRAPPC9	8	140738824	141473678	1760	123	105056	1.5162	0.064738
SEPT3	22	42367855	42395725	72	10	105056	1.5155	0.06482
KLHL32	6	97367496	97590130	731	39	105056	1.5152	0.064859
MYO1G	7	45000760	45023704	48	8	105056	1.5143	0.06497
NACC2	9	138896883	138992131	202	29	105056	1.5143	0.064978
RAD51D	17	33425311	33451888	21	8	105056	1.5133	0.065102
BCKDHA	19	41898694	41932410	105	5	105056	1.5127	0.065173
UNKL	16	1411706	1469750	114	9	105056	1.5125	0.0652
MAL	2	95686400	95721237	17	4	105056	1.512	0.065266
ZNF2	2	95826165	95851565	14	4	105056	1.5113	0.065354
ZFP3	17	4976754	5001169	22	6	105056	1.5113	0.065355
NEK5	13	52637398	52708214	153	14	105056	1.5108	0.065416
ACRV1	11	125540729	125555809	28	7	105056	1.5107	0.065427
CERS2	1	150936149	150952479	38	6	105056	1.5107	0.065437
OMD	9	95175027	95191836	38	6	105056	1.5102	0.0655
BAZ1B	7	72853228	72941628	101	8	105056	1.5098	0.065549
KCNJ15	21	39596837	39676543	283	17	105056	1.5094	0.065603
C18orf25	18	43748519	43848455	201	13	105056	1.5093	0.065609
COLQ	3	15490140	15568277	241	23	105056	1.509	0.065652
SYMPK	19	46317200	46371548	186	11	105056	1.5082	0.065757
UBXN2A	2	24145132	24225201	220	14	105056	1.5081	0.065765
CORO6	17	27940274	27954926	3	1	105056	1.5072	0.065885
SEC61A2	10	12166640	12213457	124	8	105056	1.507	0.065908
CCDC155	19	49886475	49922756	97	5	105056	1.5064	0.065981
ZNF383	19	37703828	37736328	36	6	105056	1.5059	0.06604
FAM179B	14	45426416	45545134	164	7	105056	1.5053	0.066121
CPNE7	16	89637176	89665154	28	6	105056	1.5049	0.066172
CCDC110	4	186364836	186397913	89	15	105056	1.5044	0.06624
ULK2	17	19672643	19776239	74	3	105056	1.5043	0.066252
PTH2	19	49924171	49931698	3	2	105056	1.5042	0.06626
C1QA	1	22958118	22967675	34	3	105056	1.5033	0.066383
LOC101059914	4	165849146	165856778	39	2	105056	1.5031	0.066401
R3HDML	20	42960798	42980932	69	5	105056	1.5027	0.066462
HOXC4	12	54383716	54451314	69	8	105056	1.5018	0.06658
ZDHHC6	10	114188558	114212301	36	8	105056	1.5017	0.066586
TMEM232	5	109753697	110067507	783	26	105056	1.5013	0.066645
ZNF514	2	95811900	95830322	8	3	105056	1.5009	0.066691
RCN3	19	50025875	50048391	70	1	105056	1.5008	0.066698
DAGLB	7	6447247	6492837	199	21	105056	1.5006	0.066735
ADGRF5	6	46818742	46927681	285	25	105056	1.5003	0.066763
SLC10A5	8	82604391	82612207	32	6	105056	1.4995	0.066871
COL20A1	20	61919538	61963785	103	7	105056	1.4994	0.066885
MYCBPAP	17	48580745	48610363	29	4	105056	1.4987	0.066982
METTL17	14	21452432	21466694	53	7	105056	1.4981	0.067056
KATNB1	16	57764623	57792662	77	15	105056	1.4978	0.067087
LKAAEAR1	20	62713229	62720712	9	2	105056	1.4976	0.067124
ATP7B	13	52505305	52591181	200	16	105056	1.4971	0.067179
ELL	19	18551973	18637937	187	9	105056	1.4967	0.067229
HKR1	19	37820580	37856857	67	9	105056	1.4962	0.067307
TMEM215	9	32778497	32790699	24	6	105056	1.4961	0.067309
SPAST	2	32283660	32384206	226	16	105056	1.4955	0.067393
SPTBN2	11	66448467	66501716	29	9	105056	1.4942	0.067555
KRTAP10-3	21	45976406	45983643	16	3	105056	1.493	0.06772
SQRDL	15	45918346	45984992	237	29	105056	1.4929	0.06773
PDZK1	1	145722662	145765707	16	4	105056	1.4925	0.067779
C1QL1	17	43035561	43050644	11	3	105056	1.4921	0.067834
GSR	8	30534078	30590486	164	15	105056	1.4918	0.067882
ECD	10	74892782	74932853	122	4	105056	1.4914	0.067931
PROM2	2	95934674	95967567	20	3	105056	1.4911	0.067974
HS3ST2	16	22820860	22929159	247	37	105056	1.4906	0.068035
PTPN12	7	77161773	77270888	260	14	105056	1.4905	0.068041
DSP	6	7536808	7588446	120	18	105056	1.4903	0.068074
RELL1	4	37590922	37692999	273	32	105056	1.4903	0.068075
GABRR1	6	89885723	89946007	218	23	105056	1.4897	0.068147
ZNF706	8	102207766	102223292	16	4	105056	1.4893	0.068207
GABARAP	17	7142238	7150753	3	1	105056	1.489	0.068239
WFDC13	20	44325655	44338956	39	8	105056	1.4868	0.068533
PRL	6	22285973	22308082	32	6	105056	1.4862	0.068613
DNAJC9	10	75001082	75012025	29	2	105056	1.4853	0.068727
C10orf2	10	102742293	102755659	24	4	105056	1.4853	0.068737
MS4A6E	11	60097355	60109941	70	6	105056	1.4852	0.068746
ARHGAP18	6	129895790	130036370	347	33	105056	1.485	0.068776
ZNF211	19	58139535	58156909	98	4	105056	1.4841	0.068893
ANKRD39	2	97512222	97528756	20	5	105056	1.4831	0.069021
TTN	2	179389216	179677150	425	25	105056	1.4829	0.069048
RASSF5	1	206675866	206764116	238	35	105056	1.4828	0.069061
PCNXL3	11	65378686	65406410	38	8	105056	1.4826	0.069088
MSI1	12	120777633	120811983	68	7	105056	1.4818	0.069196
DEPDC1	1	68938335	68967799	71	8	105056	1.4816	0.069218
CXCL12	10	44864101	44885545	99	15	105056	1.4816	0.069219
PLIN5	19	4521043	4540208	35	6	105056	1.4815	0.069238
CNIH4	1	224539513	224568654	86	13	105056	1.4815	0.069242
PHTF2	7	77423109	77588321	282	14	105056	1.4813	0.069263
CBLC	19	45276126	45305403	33	5	105056	1.4812	0.069277
PCID2	13	113830353	113868335	76	10	105056	1.4804	0.06938
C8orf86	8	38366852	38391180	77	8	105056	1.4802	0.069406
CNBD2	20	34551529	34620122	106	9	105056	1.4795	0.069509
FZD3	8	28346722	28433285	119	3	105056	1.479	0.069574
SERPINA2	14	94829151	94838039	34	5	105056	1.4789	0.069588
CCDC180	9	100064910	100141077	195	14	105056	1.4785	0.069638
CD164L2	1	27704096	27714823	18	3	105056	1.4785	0.069641
CCDC154	16	1482889	1499490	67	9	105056	1.4779	0.06972
C10orf53	10	50882684	50918456	112	11	105056	1.4774	0.06978
MRPS16	10	75007101	75017451	34	3	105056	1.4774	0.069786
GGCT	7	30534737	30549457	37	4	105056	1.4774	0.069788
OR5B17	11	58124098	58131542	14	2	105056	1.4772	0.069807
BCL10	1	85729959	85747604	68	15	105056	1.4772	0.069815
OSTM1	6	108361113	108400941	164	12	105056	1.4767	0.069882
OTUD7B	1	149910729	149987686	125	7	105056	1.4766	0.069887
SULT1C2	2	108900095	108927871	72	13	105056	1.4765	0.069902
ARPC2	2	219076817	219120571	88	9	105056	1.4764	0.069923
NDFIP1	5	141483324	141535508	169	12	105056	1.4755	0.070038
AP1S1	7	100792685	100806057	42	5	105056	1.475	0.070102
GHR	5	42418577	42723480	576	28	105056	1.4748	0.070133
SOCS3	17	76351358	76361160	4	2	105056	1.4746	0.070154
TMEM255B	13	114457191	114516725	25	4	105056	1.4743	0.070202
SLITRK6	13	86365422	86378483	24	6	105056	1.4742	0.070214
ZNF732	4	262964	304110	101	8	105056	1.474	0.070237
TLR6	4	38823825	38863438	262	16	105056	1.4738	0.07027
FBXO21	12	117579778	117633305	171	9	105056	1.4734	0.07032
ZCCHC2	18	60185658	60256442	142	16	105056	1.4733	0.070341
C11orf86	11	66737754	66745979	3	2	105056	1.4729	0.070387
SLC2A5	1	9095505	9136763	136	15	105056	1.4728	0.070402
AKR1C4	10	5233798	5262410	147	9	105056	1.4723	0.070467
GPN1	2	27846515	27875213	72	10	105056	1.4715	0.07058
OTUD7A	15	31772384	32167875	1183	36	105056	1.4713	0.070609
RMI2	16	11434311	11447117	73	9	105056	1.4712	0.070613
CLIC4	1	25066760	25172315	94	7	105056	1.4707	0.070683
GAREM	18	29841984	30055447	529	22	105056	1.4701	0.07077
GLCE	15	69447921	69566046	220	16	105056	1.47	0.070782
CYP2F1	19	41615312	41635786	88	10	105056	1.4694	0.07086
EFCAB11	14	90259999	90426148	457	31	105056	1.4691	0.070908
LRRTM3	10	68680792	68862809	403	29	105056	1.4688	0.070944
NSRP1	17	28438821	28514993	31	3	105056	1.4683	0.071009
NPIPB8	16	28650835	28671546	14	3	105056	1.4679	0.07106
PKIA	8	79423336	79519002	176	13	105056	1.4678	0.071076
SLC30A10	1	220086106	220106993	43	9	105056	1.4678	0.071078
C12orf43	12	121439335	121459300	70	12	105056	1.4671	0.071179
SLC6A2	16	55684542	55741604	171	29	105056	1.4668	0.07121
MEF2D	1	156432013	156475634	75	8	105056	1.4667	0.071232
BLOC1S3	19	45677003	45686558	5	2	105056	1.4654	0.071402
MICAL1	6	109763765	109792171	57	10	105056	1.4653	0.071413
MOB3C	1	47071887	47087563	32	5	105056	1.4646	0.071519
RNF157	17	74137034	74241448	85	12	105056	1.4638	0.071626
CCDC15	11	124819017	124912885	215	11	105056	1.4637	0.071636
DIRAS2	9	93370614	93410108	102	16	105056	1.4629	0.071743
CELF4	18	34821503	35151000	679	74	105056	1.4624	0.071819
FFAR2	19	35934185	35944169	13	4	105056	1.4621	0.071856
C21orf140	21	35770704	35778947	30	2	105056	1.4619	0.071888
PPARA	22	46541458	46641153	169	21	105056	1.4617	0.071908
FAM92B	16	85130464	85151114	36	11	105056	1.4616	0.071925
AAMDC	11	77527147	77584898	97	10	105056	1.4609	0.07202
ACTR5	20	37371933	37402589	114	10	105056	1.4608	0.072034
UQCRQ	5	132197319	132206036	22	5	105056	1.4604	0.072096
ELAVL1	19	8021957	8075529	88	8	105056	1.4603	0.072109
SLC16A3	17	80181282	80198875	3	2	105056	1.4597	0.072186
ZP3	7	76021841	76072888	184	20	105056	1.4595	0.07222
PABPC3	13	25665276	25674205	10	4	105056	1.4586	0.072339
NPTXR	22	39212956	39245017	83	9	105056	1.4571	0.072545
TMTC4	13	101254590	101332103	209	14	105056	1.4568	0.072584
ATF7IP	12	14513566	14657364	254	13	105056	1.4567	0.0726
KDM2B	12	121865399	122024110	182	12	105056	1.4565	0.072628
FAM192A	16	57184878	57225387	55	9	105056	1.4564	0.072647
RBM27	5	145578113	145670286	127	7	105056	1.4549	0.072853
FUBP3	9	133449954	133515239	140	18	105056	1.454	0.072975
ERCC5	13	103493191	103529851	99	13	105056	1.4538	0.072995
C2orf49	2	105948714	105978014	79	10	105056	1.4536	0.073032
RRP1	21	45204418	45225483	107	10	105056	1.4531	0.073093
KLHL28	14	45392027	45436179	65	3	105056	1.453	0.073118
C4orf47	4	186342220	186372482	70	6	105056	1.4525	0.073177
SOST	17	41829599	41841156	4	2	105056	1.452	0.07325
GPR179	17	36479993	36504693	7	2	105056	1.4518	0.073276
PREPL	2	44543246	44594001	161	15	105056	1.4517	0.07329
NMNAT1	1	9998486	10047056	65	8	105056	1.4504	0.073467
IGFBP1	7	45922959	45934767	26	6	105056	1.45	0.073533
OSBPL8	12	76744077	76958589	360	15	105056	1.4498	0.073553
S1PR4	19	3173250	3181835	8	3	105056	1.4482	0.073784
CYP51A1	7	91739963	91769059	73	7	105056	1.4477	0.073844
POLR2M	15	57993901	58011253	18	3	105056	1.4469	0.073963
PRR11	17	57227860	57285570	19	3	105056	1.4464	0.07403
KLK2	19	51371689	51385323	51	9	105056	1.446	0.074091
CCDC132	7	92856653	92991935	228	27	105056	1.4458	0.074118
KRT78	12	53230088	53247778	78	4	105056	1.4458	0.07412
TMEM171	5	72405286	72429265	47	13	105056	1.4457	0.074134
TEAD2	19	49842352	49870714	76	6	105056	1.4456	0.074141
SH3BGRL2	6	80336000	80414869	185	22	105056	1.4448	0.074259
NDUFB6	9	32552024	32578182	43	6	105056	1.4448	0.07426
ZFP14	19	36823855	36875126	108	9	105056	1.4447	0.074267
FRAT2	10	99090754	99099458	19	3	105056	1.4445	0.074295
AKNA	9	117094929	117165783	119	14	105056	1.4444	0.074309
HRC	19	49652955	49663686	17	4	105056	1.4439	0.07438
NKG7	19	51873374	51880976	20	5	105056	1.4436	0.074425
FHIT	3	59733536	61242133	5096	280	105056	1.4436	0.074429
CMTM3	16	66632935	66649295	29	6	105056	1.4425	0.07458
KCNIP2	10	103584231	103608769	30	7	105056	1.4422	0.074619
ZHX3	20	39805589	39933766	212	18	105056	1.4416	0.074711
TAS2R5	7	141482129	141492838	30	2	105056	1.4401	0.074922
ITSN1	21	35009706	35263109	377	39	105056	1.4394	0.075023
SHISA6	17	11139740	11468880	435	71	105056	1.4383	0.075177
KRTAP10-10	21	46052273	46059872	26	4	105056	1.4373	0.07531
LRRC36	16	67355747	67420609	123	12	105056	1.4365	0.075433
ACSM5	16	20415850	20453790	199	11	105056	1.4365	0.075435
DIAPH3	13	60238217	60743119	1141	26	105056	1.4364	0.075438
KMT2B	19	36203921	36231281	46	9	105056	1.4362	0.075476
INO80C	18	33030694	33083110	80	10	105056	1.4355	0.075576
AK1	9	130627259	130645022	23	5	105056	1.4353	0.075598
NUP93	16	56759017	56884137	226	23	105056	1.4338	0.075816
UFSP1	7	100484844	100492339	16	4	105056	1.4337	0.075823
SSH2	17	27951456	28262231	94	5	105056	1.4334	0.075869
GPR3	1	27714148	27723818	10	3	105056	1.4332	0.075907
OR2T33	1	248434654	248442116	17	3	105056	1.4323	0.076035
CLEC3A	16	78051443	78067503	31	4	105056	1.4319	0.076088
GDAP1L1	20	42870739	42911057	98	10	105056	1.4317	0.076112
C8G	9	139834333	139842926	21	3	105056	1.4317	0.076113
PPEF2	4	76779525	76828681	139	14	105056	1.4316	0.076125
LGI2	4	24998971	25037414	154	22	105056	1.4314	0.076152
AGTRAP	1	11791142	11812328	52	8	105056	1.4302	0.076334
NFAT5	16	69594869	69740069	337	21	105056	1.4295	0.076433
RBAK-RBAKDN	7	5080452	5114354	164	19	105056	1.4294	0.07645
C10orf71	10	50500118	50537037	101	16	105056	1.4291	0.076492
SRRT	7	100467701	100487785	38	5	105056	1.429	0.076499
MICALL2	7	1472495	1504138	46	4	105056	1.429	0.076508
MCHR2	6	100366286	100447114	157	16	105056	1.4288	0.076528
KCNK12	2	47746414	47802470	80	18	105056	1.4279	0.076654
CDH26	20	58528471	58590272	88	13	105056	1.4276	0.076701
CXCR4	2	136870419	136880725	15	5	105056	1.4273	0.076741
TAF1A	1	222729490	222768438	89	9	105056	1.4272	0.076767
FAM162A	3	122098023	122130461	84	11	105056	1.4268	0.076818
LINGO2	9	27946584	29217998	4158	142	105056	1.4265	0.076856
SGK223	8	8173758	8248941	218	22	105056	1.4263	0.076886
CCDC87	11	66356140	66365554	8	3	105056	1.4261	0.076926
GTSF1L	20	42353301	42360647	10	4	105056	1.426	0.07693
EPAS1	2	46519541	46615342	197	21	105056	1.4258	0.076959
ALDH3A1	17	19639797	19656746	17	4	105056	1.4258	0.076966
WNK4	17	40927632	40950584	1	1	105056	1.4255	0.077
EVI2B	17	29628388	29646130	8	1	105056	1.4249	0.07709
CTC1	17	8126639	8156413	19	6	105056	1.4238	0.077252
OR51A2	11	4974502	4981943	29	5	105056	1.4238	0.077255
MCC	5	112356296	112829527	1816	54	105056	1.4237	0.07727
CFAP70	10	75012016	75124425	373	6	105056	1.4233	0.077331
SLC4A1AP	2	27881338	27919347	63	9	105056	1.4232	0.077337
OTUD6B	8	92077424	92100823	29	4	105056	1.4227	0.077413
TADA2A	17	35761977	35841330	52	7	105056	1.4224	0.07745
RSBN1L	7	77320743	77410620	212	15	105056	1.4218	0.07754
GPR19	12	12812495	12854121	94	17	105056	1.4216	0.077576
TBX3	12	115106559	115126969	14	3	105056	1.4214	0.077595
SLFN5	17	33565086	33596268	28	6	105056	1.4214	0.077595
SULT2A1	19	48372223	48394654	84	10	105056	1.4209	0.077666
PTPN18	2	131108580	131134482	34	4	105056	1.4203	0.077757
DCUN1D5	11	102919913	102967944	65	10	105056	1.4203	0.077763
CAMKMT	2	44584043	45001231	1097	29	105056	1.4201	0.077794
KCNQ1	11	2461221	2871840	1125	115	105056	1.4201	0.077795
GPR180	13	95249104	95288399	79	8	105056	1.4197	0.077851
TPSB2	16	1276836	1285185	21	4	105056	1.4196	0.077857
C1orf234	1	23335827	23347343	17	4	105056	1.4192	0.077926
LRRN3	7	110726062	110767010	67	10	105056	1.419	0.077954
FAM149B1	10	74922877	75003935	184	5	105056	1.4185	0.078017
CKAP4	12	106630159	106646713	17	4	105056	1.4179	0.078115
DOK5	20	53087266	53269210	444	31	105056	1.4178	0.078122
DNAJB7	22	41254053	41263130	12	4	105056	1.4176	0.078147
MRPS5	2	95751452	95792754	11	3	105056	1.4172	0.078219
CBX6	22	39255968	39273258	34	5	105056	1.4167	0.078281
ATN1	12	7028626	7052984	4	2	105056	1.4157	0.078432
ZNF500	16	4799315	4822219	58	8	105056	1.4154	0.078472
CA6	1	9000893	9036651	105	20	105056	1.4153	0.078486
CDH6	5	31188762	31330753	264	28	105056	1.4151	0.078525
ZBED8	5	159818655	159832060	23	4	105056	1.415	0.078529
FAM13A	4	89645605	90037549	1124	39	105056	1.4134	0.078767
PCNX	14	71369122	71583599	469	19	105056	1.4133	0.078786
EEF2	19	3974554	3990477	33	7	105056	1.4132	0.078792
ALPK2	18	56146979	56301189	431	48	105056	1.4131	0.078816
TLR4	9	120461453	120481269	47	11	105056	1.4123	0.07893
ARAP1	11	72394614	72468465	201	19	105056	1.4115	0.079051
LDHB	12	21786775	21815789	125	6	105056	1.4111	0.079109
CELF6	15	72575568	72617525	113	12	105056	1.4099	0.079282
ACAD11	3	132275482	132383975	153	14	105056	1.4094	0.079356
C1orf94	1	34627624	34686232	149	17	105056	1.4092	0.07939
SP3	2	174769687	174835430	170	16	105056	1.4091	0.079405
RMND5B	5	177553002	177577067	33	3	105056	1.409	0.079417
ROMO1	20	34282232	34290402	18	4	105056	1.4082	0.079542
MUC19	12	40786677	40966132	960	30	105056	1.4081	0.079552
SAMD9L	7	92757868	92782689	47	12	105056	1.4079	0.079574
MIIP	1	12074299	12093606	20	4	105056	1.4073	0.079676
MYCN	2	16075683	16088629	16	3	105056	1.4064	0.079809
SNX7	1	99122236	99227556	343	19	105056	1.4061	0.079841
SLC30A6	2	32385910	32450681	141	12	105056	1.4052	0.079985
NUCKS1	1	205680447	205724372	86	14	105056	1.4048	0.080036
C3orf52	3	111800175	111838573	125	11	105056	1.4043	0.080114
CDKL2	4	76500204	76560721	127	9	105056	1.4029	0.080319
UBALD1	16	4657384	4669927	35	5	105056	1.4028	0.080332
FAM131A	3	184048717	184065563	12	4	105056	1.4028	0.080338
PRSS55	8	10378030	10413176	168	15	105056	1.4022	0.080422
ZFAND1	8	82612066	82638539	87	12	105056	1.4022	0.080431
MYL9	20	35164887	35179726	7	4	105056	1.4021	0.080445
EBPL	13	50233312	50270627	158	17	105056	1.401	0.080607
POLL	10	103337139	103353027	25	3	105056	1.4005	0.080683
TUBG2	17	40806266	40820524	7	2	105056	1.4004	0.080692
SPINK8	3	48346836	48374831	56	2	105056	1.4003	0.080705
DDX58	9	32453800	32531322	185	15	105056	1.3972	0.081169
PPFIBP2	11	7529996	7680037	454	48	105056	1.3967	0.081251
ASPSCR1	17	79930426	79976782	11	3	105056	1.3966	0.081264
CLHC1	2	55398183	55464699	147	16	105056	1.396	0.081354
GOLGA2	9	131016608	131043286	37	5	105056	1.3956	0.08142
POTEF	2	130829608	130891795	55	2	105056	1.3937	0.081703
NIPA2	15	23003184	23039427	146	14	105056	1.3932	0.08178
COMMD8	4	47451315	47470676	36	4	105056	1.3931	0.081795
BCL6	3	187437665	187468513	38	5	105056	1.3924	0.081903
CTNNA3	10	67670776	69460949	6304	161	105056	1.3922	0.081935
ASUN	12	27056612	27096254	61	9	105056	1.3915	0.082036
FAM84A	2	14767810	14781670	9	2	105056	1.3914	0.082051
CNNM4	2	97421639	97479128	69	7	105056	1.3911	0.082097
HTR1F	3	87836929	88045464	602	19	105056	1.391	0.082109
C17orf112	17	51057879	51066512	5	2	105056	1.3909	0.082135
ASCL2	11	2288228	2297182	33	5	105056	1.3905	0.082181
RPL37	5	40829930	40840387	23	6	105056	1.3904	0.082211
LPIN2	18	2915492	3018313	227	20	105056	1.3902	0.082236
TBPL2	14	55879428	55912263	159	13	105056	1.39	0.082261
KMT2A	11	118302205	118399039	75	7	105056	1.3891	0.082399
KIAA2026	9	5917508	6013479	232	16	105056	1.3884	0.082507
CLPTM1L	5	1316369	1350180	52	4	105056	1.3881	0.082559
C2orf76	2	120058293	120129451	238	26	105056	1.3878	0.082604
RAB3A	19	18306109	18319874	26	3	105056	1.3876	0.082629
TMA7	3	48476686	48487037	21	2	105056	1.3875	0.082643
MPV17L2	19	18298986	18309052	26	3	105056	1.3875	0.08265
SLC2A4	17	7179986	7192867	9	2	105056	1.3874	0.082658
PHF2	9	96333909	96443369	456	27	105056	1.3871	0.082699
GNPAT	1	231371919	231415219	58	3	105056	1.3871	0.082702
COPZ1	12	54713874	54747135	27	2	105056	1.3867	0.082763
LOC100506422	9	26061673	26119906	172	21	105056	1.3866	0.082778
RPAIN	17	5317961	5337840	43	2	105056	1.3865	0.082802
TPPP3	16	67422210	67432449	18	4	105056	1.3862	0.082844
TGIF1	18	3406925	3459909	100	19	105056	1.3858	0.082902
FAM216B	13	43350686	43367185	52	8	105056	1.3856	0.082937
CMTM4	16	66647153	66735610	171	10	105056	1.3853	0.082979
TIMM44	19	7990103	8013708	78	6	105056	1.385	0.083032
C11orf80	11	66507207	66615497	58	9	105056	1.3849	0.083048
PARP6	15	72532022	72569885	83	12	105056	1.3846	0.083095
KRT16	17	39764530	39774079	6	1	105056	1.3842	0.083149
IFNA2	9	21382754	21390396	13	3	105056	1.3842	0.083156
USO1	4	76644829	76736866	183	10	105056	1.3833	0.08328
FAM222A	12	110147187	110209812	109	15	105056	1.3832	0.083308
GIP	17	47034418	47050955	8	1	105056	1.3815	0.083559
B3GNTL1	17	80898509	81014686	147	25	105056	1.3815	0.08356
PMP22	17	15131594	15173674	42	7	105056	1.3814	0.083583
CRX	19	48318807	48348087	182	17	105056	1.3813	0.083591
NUP37	12	102466467	102519025	111	15	105056	1.3812	0.083609
GRAMD1C	3	113552671	113667521	186	20	105056	1.3804	0.083733
FOXA3	19	46362518	46378555	39	8	105056	1.3803	0.083742
CNIH1	14	54888779	54913322	73	7	105056	1.3798	0.083817
METTL3	14	21964782	21984517	50	8	105056	1.3798	0.083818
LOC401052	3	10046602	10057779	34	2	105056	1.379	0.083954
CAMK2B	7	44255249	44370230	194	16	105056	1.3789	0.083958
DEFB136	8	11829946	11837108	40	7	105056	1.3786	0.084004
GRB2	17	73312657	73406790	57	4	105056	1.378	0.084099
PABPC1L	20	43533701	43589085	94	13	105056	1.3779	0.084114
AFP	4	74296933	74322992	42	5	105056	1.3779	0.084115
NINL	20	25431833	25571167	343	19	105056	1.3775	0.084181
RPAP3	12	48054215	48104844	96	13	105056	1.3766	0.084318
METTL16	17	2317843	2420200	58	13	105056	1.3764	0.08435
STX1A	7	73112035	73139032	38	9	105056	1.3759	0.084421
BBX	3	107236783	107531676	481	28	105056	1.3753	0.084521
ST13	22	41219039	41258012	56	10	105056	1.3746	0.084624
TMIGD1	17	28641851	28666065	17	4	105056	1.3738	0.084752
MLC1	22	50496320	50529358	184	12	105056	1.373	0.084878
PPL	16	4931008	4992136	172	24	105056	1.3729	0.084897
PRCC	1	156732274	156772109	93	11	105056	1.3726	0.084932
METTL6	3	15421282	15474054	134	15	105056	1.3725	0.084949
COX7A2L	2	42576140	42601150	39	7	105056	1.3724	0.084966
CEBPB	20	48802120	48810727	7	2	105056	1.3724	0.084975
SERP1	3	150258280	150269428	26	5	105056	1.3724	0.084977
TIMM8B	11	111954024	111962522	12	3	105056	1.3719	0.085042
TRIM54	2	27500297	27531807	37	5	105056	1.3718	0.085067
RBM18	9	125000334	125032143	62	7	105056	1.3717	0.085085
ACKR4	3	132311081	132322988	18	6	105056	1.3714	0.085131
HERC2	15	28354683	28572313	376	14	105056	1.3706	0.085249
PLEKHG5	1	6524652	6585121	109	14	105056	1.3694	0.085437
TMEM74B	20	1159713	1171077	7	4	105056	1.3693	0.085451
MTMR10	15	31219354	31288807	191	18	105056	1.3693	0.085455
FAM71E2	19	55864776	55879620	43	10	105056	1.3687	0.08554
CD83	6	14112487	14138649	56	10	105056	1.3687	0.085547
DNMT3L	21	45664722	45687099	56	12	105056	1.3683	0.085603
TMOD1	9	100258462	100368677	269	32	105056	1.3682	0.085625
TPPP	5	658477	698510	150	14	105056	1.3681	0.085634
HCAR2	12	123184340	123199392	53	5	105056	1.3679	0.085678
LZIC	1	9980668	10008460	47	5	105056	1.3678	0.085692
NTRK1	1	156780542	156853142	103	14	105056	1.3677	0.085703
GBAS	7	56027270	56069375	116	17	105056	1.3676	0.085717
KLHDC10	7	129705349	129777060	167	16	105056	1.3674	0.085749
EHD4	15	42190138	42269755	249	31	105056	1.367	0.08582
ATP6V1G3	1	198490852	198515075	49	9	105056	1.3669	0.085825
ZNF507	19	32831514	32880073	103	14	105056	1.3662	0.085938
SLC34A2	4	25651853	25682235	30	10	105056	1.3661	0.08596
ZNF781	19	38157150	38188216	60	8	105056	1.3659	0.085983
ZNF254	19	24009991	24314270	1020	22	105056	1.3657	0.086009
IFITM3	11	318173	325914	14	3	105056	1.3657	0.086016
SPINK7	5	147686990	147696982	43	6	105056	1.365	0.08613
BAHCC1	17	79368540	79434858	24	9	105056	1.365	0.086132
TMEM243	7	86823977	86854889	74	6	105056	1.3649	0.086135
ISCU	12	108950239	108964660	55	6	105056	1.3648	0.086165
HFE2	1	145408191	145419045	11	4	105056	1.3645	0.08621
KANK1	9	465294	747606	1585	46	105056	1.364	0.086281
CCDC51	3	48472080	48486529	22	2	105056	1.3639	0.086304
OR5H6	3	97978129	97985606	98	8	105056	1.3632	0.086407
CKS2	9	91921113	91933118	34	8	105056	1.3628	0.086469
NHSL1	6	138741680	138898726	338	33	105056	1.3624	0.086537
RAB31	18	9703228	9864053	481	73	105056	1.3618	0.086632
SETDB1	1	150893815	150938889	67	9	105056	1.3615	0.086673
CMTM2	16	66608351	66623678	30	3	105056	1.3613	0.086709
LOC101927764	2	120479282	120522323	92	13	105056	1.3608	0.086784
IPO5	13	98600914	98678050	102	9	105056	1.3602	0.086883
KIAA1551	12	32107353	32147541	142	19	105056	1.36	0.086921
DDX20	1	112293190	112311699	60	7	105056	1.3598	0.086953
SAT2	17	7528052	7536194	3	2	105056	1.3596	0.086971
TTLL8	22	50464526	50501636	105	16	105056	1.3596	0.086977
ZBTB46	20	62373521	62468731	381	16	105056	1.3596	0.08698
ROCK2	2	11318394	11489711	448	18	105056	1.3591	0.08705
RGS22	8	100971664	101123344	238	21	105056	1.3584	0.087163
ZNF701	19	53068526	53091927	74	12	105056	1.3582	0.087194
PNLIP	10	118300428	118328867	31	3	105056	1.3581	0.087221
AMH	19	2244113	2253572	13	3	105056	1.3579	0.087248
HFM1	1	91724823	91875426	282	14	105056	1.3578	0.087261
GIMD1	4	107277840	107293592	44	8	105056	1.3577	0.087283
PABPC1	8	101713644	101739969	47	6	105056	1.3577	0.087287
PPP2R3A	3	135679515	135868252	308	18	105056	1.357	0.087383
ECEL1	2	233343037	233357532	23	5	105056	1.3568	0.087418
SRSF8	11	94795041	94805887	28	6	105056	1.3565	0.087476
C6orf7	6	80511804	80585137	230	27	105056	1.3564	0.087493
PHF23	17	7136847	7147825	5	1	105056	1.3562	0.087515
DCAF11	14	24578906	24595951	20	3	105056	1.3562	0.087518
METTL7B	12	56070330	56079895	17	5	105056	1.3555	0.087632
CMTM1	16	66594849	66614538	40	4	105056	1.3552	0.087682
KREMEN1	22	29464066	29565821	331	26	105056	1.355	0.087704
DHCR7	11	71143957	71164477	55	6	105056	1.3547	0.087752
C20orf85	20	56720983	56737686	13	2	105056	1.3547	0.087758
PARVB	22	44390091	44566613	421	69	105056	1.3546	0.087772
CPB2	13	46625701	46700318	221	16	105056	1.3545	0.087782
PLN	6	118864442	118883087	35	8	105056	1.3544	0.087811
WASF2	1	27729234	27821678	118	5	105056	1.354	0.087865
PRRC1	5	126848301	126892281	108	6	105056	1.3535	0.087941
MSH2	2	47625206	47741216	274	16	105056	1.3532	0.087994
ZNF852	3	44538424	44557222	23	6	105056	1.3532	0.088002
ETFB	19	51846909	51874672	85	8	105056	1.3513	0.088303
EGR3	8	22543672	22555815	6	3	105056	1.3511	0.088338
CLDN25	11	113645518	113652707	16	4	105056	1.351	0.088342
CASP4	11	104812094	104844325	76	9	105056	1.3502	0.088474
ZNF830	17	33283549	33291705	11	4	105056	1.3501	0.08849
MAP2K2	19	4088819	4129126	74	12	105056	1.3501	0.088499
BANK1	4	102706764	102997469	556	21	105056	1.3498	0.088539
LRRC8C	1	90093644	90186594	134	7	105056	1.3497	0.088554
FBXO38	5	147758498	147823899	104	10	105056	1.3496	0.088568
SLCO4A1	20	61268795	61318637	120	21	105056	1.3485	0.088743
TFAP4	16	4305687	4328001	26	3	105056	1.3482	0.08879
ARL11	13	50197435	50209508	32	8	105056	1.3482	0.088797
OR1Q1	9	125372017	125379461	30	8	105056	1.3477	0.088873
QRFP	9	133767315	133774225	20	6	105056	1.3477	0.088877
ZNF140	12	133652005	133687066	12	2	105056	1.3473	0.088941
SEPT9	17	75272492	75498178	218	38	105056	1.3471	0.088968
FAM120AOS	9	96207276	96220874	36	9	105056	1.3471	0.088971
NOL7	6	13607531	13634589	29	3	105056	1.3467	0.089038
CAPRIN1	11	34068230	34125657	144	4	105056	1.3467	0.089041
C16orf91	16	1468245	1475801	10	2	105056	1.3465	0.089074
PRKCH	14	61783515	62019198	644	58	105056	1.3464	0.089084
CFL2	14	35178088	35189029	38	6	105056	1.3463	0.089109
CCDC92	12	124419455	124462373	79	5	105056	1.3462	0.089116
ARNT	1	150780681	150854244	86	10	105056	1.3461	0.08914
EVC2	4	5543031	5716275	546	43	105056	1.3459	0.089161
SLC6A18	5	1220470	1247804	88	13	105056	1.3459	0.089161
ASB7	15	101137755	101193406	99	11	105056	1.345	0.089317
ANKRD36B	2	98107509	98211708	231	11	105056	1.3447	0.089366
SEC16B	1	177891325	177944188	189	32	105056	1.3446	0.089377
TMPO	12	98904351	98945657	99	14	105056	1.344	0.08948
KALRN	3	123808558	124441536	2044	86	105056	1.3437	0.089519
FAN1	15	31186703	31236811	130	17	105056	1.3436	0.089541
DNAJB11	3	186283467	186305089	66	3	105056	1.3431	0.089617
NRDE2	14	90742898	90803481	103	9	105056	1.3431	0.08962
IL27	16	28509183	28523155	26	5	105056	1.3426	0.089707
CHGB	20	5886974	5907507	92	11	105056	1.3416	0.089859
TM9SF4	20	30692309	30756561	129	9	105056	1.3416	0.089863
SSC4D	7	76017146	76044012	109	12	105056	1.3416	0.089867
KRT20	17	39030641	39046495	20	5	105056	1.3409	0.089981
UCHL3	13	76118616	76181656	155	12	105056	1.3408	0.089993
SPRR2G	1	153120558	153128427	27	5	105056	1.3398	0.090149
TANK	2	161988438	162094187	123	7	105056	1.3397	0.090169
STARD5	15	81603507	81621524	39	8	105056	1.3391	0.090269
GAD1	2	171668200	171719161	105	10	105056	1.339	0.090285
TMPRSS3	21	43790496	43821955	94	21	105056	1.3388	0.090314
FBXO11	2	48032559	48138524	213	11	105056	1.3385	0.090364
ARTN	1	44393992	44404412	23	5	105056	1.3382	0.090413
MRPS23	17	55914787	55932433	11	3	105056	1.3379	0.09046
LRCOL1	12	133178172	133192229	59	8	105056	1.3377	0.090498
NAT14	19	55991557	56000435	7	2	105056	1.3376	0.090517
HES2	1	6473792	6489724	35	5	105056	1.3375	0.090536
ZNF527	19	37857007	37885467	37	7	105056	1.3373	0.090569
ALPPL2	2	233266552	233276924	23	5	105056	1.3371	0.090594
CCDC141	2	179692984	179919841	635	42	105056	1.337	0.090618
NOL4	18	31429564	31808515	597	33	105056	1.3367	0.090663
IL1RL2	2	102798433	102857962	246	16	105056	1.3362	0.090742
RBM39	20	34290031	34335258	120	6	105056	1.3361	0.09075
TREX1	3	48501919	48510544	5	2	105056	1.3358	0.090807
BCKDHB	6	80811344	81057487	662	19	105056	1.3353	0.090884
MIF	22	24231565	24238909	42	6	105056	1.3351	0.090924
YIPF7	4	44622854	44658658	128	13	105056	1.3348	0.090963
OR52E8	11	5876479	5883932	5	2	105056	1.3345	0.091025
DGKD	2	234258149	234382244	217	22	105056	1.3342	0.091073
FAM69A	1	93296786	93432079	242	13	105056	1.334	0.091098
GPBAR1	2	219120738	219130082	19	4	105056	1.3337	0.091154
UNC119B	12	121143238	121162943	84	16	105056	1.3336	0.091165
KPNA7	7	98769697	98810089	191	10	105056	1.3334	0.091194
XXYLT1	3	194787508	194996895	737	42	105056	1.3326	0.091326
TMEM42	3	44898408	44908656	10	3	105056	1.3324	0.09137
GAK	4	841565	931174	298	23	105056	1.3323	0.091388
KY	3	134317265	134375522	137	8	105056	1.3321	0.09142
ANXA9	1	150949499	150969614	51	11	105056	1.3318	0.09146
OR4K2	14	20339427	20346871	23	2	105056	1.3308	0.091619
LRRFIP2	3	37092617	37222992	240	13	105056	1.3306	0.091659
ACTR1B	2	98270902	98285561	26	6	105056	1.3303	0.091713
UBE2R2	9	33812162	33921901	284	16	105056	1.3302	0.091733
LOC646588	7	25693448	25707806	30	3	105056	1.3295	0.091836
DUSP28	2	241494471	241504931	14	4	105056	1.3293	0.091872
DSCR4	21	39424813	39498454	114	16	105056	1.329	0.091916
NOL8	9	95058140	95092876	65	7	105056	1.3288	0.091952
PROZ	13	113807968	113828198	44	4	105056	1.3287	0.091973
DUS2	16	68051847	68114726	85	9	105056	1.328	0.092083
GGTLC2	22	22982059	22991868	7	1	105056	1.328	0.092084
LRRC14B	5	186626	196968	43	8	105056	1.3278	0.092128
CCT6A	7	56114378	56133182	43	9	105056	1.3277	0.092133
CERKL	2	182399899	182526834	314	20	105056	1.3274	0.092184
ACTR1A	10	104237486	104267580	82	5	105056	1.3272	0.092219
NSF	17	44663035	44836330	40	4	105056	1.3262	0.092385
LCN12	9	139839032	139851457	42	5	105056	1.326	0.092422
MMP19	12	56227714	56241767	10	4	105056	1.326	0.092422
KRTAP12-2	21	46084606	46091844	58	6	105056	1.3257	0.092464
SOAT1	1	179257849	179329315	276	16	105056	1.3257	0.092476
CYP2C19	10	96517463	96614171	282	16	105056	1.3251	0.092567
ALPK3	15	85354911	85418213	148	22	105056	1.3244	0.092679
KLF2	19	16430651	16439845	14	4	105056	1.3236	0.092816
EPM2AIP1	3	37025857	37039795	24	6	105056	1.3233	0.092867
DDIAS	11	82606017	82647201	84	9	105056	1.323	0.09292
TEAD3	6	35439874	35469884	65	19	105056	1.3229	0.092935
MAP3K5	6	136876684	137118656	382	28	105056	1.3227	0.092968
SCN8A	12	51979050	52208148	309	17	105056	1.3227	0.092969
TMEM68	8	56649817	56690955	115	7	105056	1.3227	0.092976
PDE4C	19	18317271	18364010	109	11	105056	1.3218	0.093123
IVD	15	40692686	40729646	90	8	105056	1.3211	0.093229
GGNBP2	17	34895737	34947778	22	3	105056	1.321	0.093244
SAC3D1	11	64803376	64813800	32	5	105056	1.321	0.093257
TSPYL5	8	98284214	98295192	26	6	105056	1.3209	0.09326
DEFB134	8	11849989	11858760	32	6	105056	1.3208	0.093284
MRPL36	5	1796999	1804956	43	5	105056	1.3208	0.093287
GDAP1	8	75257618	75280845	85	10	105056	1.3204	0.09335
CHTOP	1	153601458	153620282	31	2	105056	1.32	0.093419
CDKN1B	12	12865302	12876805	23	7	105056	1.3169	0.09394
CKLF-CMTM1	16	66581466	66614538	68	5	105056	1.3168	0.093945
FKBP3	14	45583302	45608732	29	4	105056	1.3168	0.093946
MSH6	2	48005221	48035592	84	11	105056	1.3163	0.094044
LAMA2	6	129199286	129839211	1584	61	105056	1.3162	0.094058
DPEP2	16	68019793	68039493	41	8	105056	1.3161	0.094072
TMEM258	11	61555102	61565085	11	4	105056	1.316	0.094087
PLAG1	8	57071963	57128859	78	8	105056	1.3149	0.094275
DZIP1	13	96228956	96301960	87	15	105056	1.3143	0.094365
OBSL1	2	220413950	220441357	32	5	105056	1.3143	0.094373
RFWD3	16	74653797	74705779	162	13	105056	1.3137	0.094479
EXOSC5	19	41890775	41908289	45	4	105056	1.3133	0.094543
ZBTB6	9	125668835	125681365	15	2	105056	1.3132	0.094565
TMEM121	14	105987953	105998054	15	3	105056	1.3132	0.094565
USP30	12	109485380	109527331	52	7	105056	1.3127	0.09464
FRAT1	10	99074022	99083172	30	6	105056	1.3127	0.094643
SLC6A4	17	28519837	28567986	34	7	105056	1.3127	0.094645
SECISBP2	9	91928394	91976061	57	10	105056	1.3125	0.094674
FGF7	15	49710375	49781023	234	21	105056	1.3121	0.094748
DDAH1	1	85782668	86049046	729	53	105056	1.3118	0.094802
DHRS11	17	34943226	34958733	5	1	105056	1.3115	0.094848
PTBP1	19	792392	813827	62	9	105056	1.3114	0.094864
OR2M3	1	248361370	248368808	27	4	105056	1.311	0.094929
TTC36	11	118393210	118403240	3	2	105056	1.31	0.095104
C12orf56	12	64659263	64789345	424	28	105056	1.3095	0.095177
ECT2	3	172463425	172540764	164	16	105056	1.3091	0.095252
ARMC2	6	109164617	109296852	295	20	105056	1.3089	0.095281
DAZL	3	16626799	16652006	93	9	105056	1.3088	0.095306
BMS1	10	43272954	43331885	181	17	105056	1.3087	0.095315
POLD4	11	67116736	67126067	11	2	105056	1.3084	0.095376
LYZL1	10	29572980	29608658	196	23	105056	1.3082	0.095396
OTOP2	17	72915370	72931506	4	2	105056	1.3081	0.095417
OR2M7	1	248485432	248492870	29	2	105056	1.3081	0.095419
USP48	1	22003291	22114688	253	17	105056	1.3081	0.095427
IFITM2	11	303095	310910	23	4	105056	1.308	0.095434
EPHA5	4	66183781	66541529	1213	61	105056	1.308	0.095438
ZNF575	19	44032244	44041790	17	6	105056	1.3078	0.095463
RPIA	2	88986176	89051952	132	6	105056	1.3076	0.095505
LRRD1	7	91772669	91813900	61	8	105056	1.3074	0.095531
ADAM7	8	24293509	24371773	263	19	105056	1.3072	0.095576
NDNL2	15	29558853	29567020	14	3	105056	1.3071	0.095589
EPHB3	3	184274587	184301696	53	8	105056	1.307	0.095599
NDUFA10	2	240895289	240969819	196	16	105056	1.3068	0.09564
HSPA6	1	161489036	161498187	29	6	105056	1.3068	0.095647
SBSN	19	36012769	36024253	37	7	105056	1.3067	0.095663
CARTPT	5	71009990	71018375	43	8	105056	1.3062	0.095743
CDH17	8	95137894	95234531	293	29	105056	1.3061	0.095766
DHRS7	14	60609996	60638034	83	5	105056	1.3056	0.095841
DVL2	17	7127161	7142867	8	2	105056	1.3049	0.095955
ZC3H7A	16	11842942	11896114	121	13	105056	1.3046	0.096016
CTNS	17	3534762	3567897	19	4	105056	1.3041	0.096099
A2ML1	12	8970150	9030881	72	12	105056	1.3041	0.096105
C9orf171	9	135280430	135450234	334	45	105056	1.3036	0.096183
PSMB2	1	36038759	36112445	226	13	105056	1.3036	0.096186
VDAC2	10	76964912	76992706	45	7	105056	1.3036	0.096193
CST8	20	23466766	23478155	34	6	105056	1.3029	0.096297
ARPP21	3	35675666	35837488	333	29	105056	1.3019	0.096473
ZNF236	18	74530149	74684188	326	18	105056	1.3015	0.096546
ZNF596	8	177200	198839	55	9	105056	1.3004	0.096739
TGS1	8	56680791	56739507	152	9	105056	1.3003	0.096753
BRINP2	1	177135058	177253058	164	19	105056	1.3001	0.096781
GPSM1	9	139216932	139255557	71	8	105056	1.3001	0.096788
PARPBP	12	102508956	102592798	182	17	105056	1.2991	0.096954
NOMO1	16	14922643	14991514	19	4	105056	1.2989	0.096988
GPRC5B	16	19868793	19902049	107	16	105056	1.2988	0.097009
MMP20	11	102446066	102501063	259	12	105056	1.2986	0.097049
KATNBL1	15	34431375	34507297	237	12	105056	1.2983	0.097084
SFRP1	8	41117976	41171990	115	13	105056	1.2976	0.097221
HEPACAM2	7	92816399	92860783	72	16	105056	1.2975	0.097228
SPPL2C	17	43917256	43925938	46	2	105056	1.2973	0.097267
ZNF474	5	121460215	121490766	21	7	105056	1.2968	0.097346
PRAP1	10	135143362	135167687	77	11	105056	1.2962	0.09745
ZDHHC1	16	67426822	67455339	47	8	105056	1.2957	0.097542
TTC38	22	46658861	46691405	121	8	105056	1.2953	0.097613
MYO7A	11	76834302	76927786	242	23	105056	1.2951	0.097644
ACADVL	17	7115444	7130086	5	1	105056	1.295	0.097653
APOBEC3H	22	39488229	39501572	88	8	105056	1.2936	0.097909
SOWAHA	5	132144033	132153989	15	4	105056	1.2935	0.097918
SEPP1	5	42798482	42817024	44	7	105056	1.2921	0.098167
DUSP2	2	96807408	96816206	11	3	105056	1.2916	0.098241
STXBP6	14	25277360	25524095	727	50	105056	1.291	0.098358
CENPP	9	95082741	95378946	654	19	105056	1.2908	0.098391
NAT10	11	34122111	34174081	86	3	105056	1.2907	0.098399
ATRN	20	3446665	3633269	527	19	105056	1.2906	0.098425
BCAS3	17	58750172	59471699	283	41	105056	1.2906	0.098428
TMEM70	8	74883377	74896518	41	3	105056	1.2906	0.09843
SLC22A15	1	116514119	116614175	217	21	105056	1.2898	0.098567
LACTBL1	1	23278036	23304524	55	8	105056	1.2897	0.098576
SYT17	16	19174541	19281156	194	29	105056	1.2892	0.098657
DDX51	12	132619639	132633880	32	5	105056	1.289	0.098703
CX3CL1	16	57401414	57420456	37	8	105056	1.2884	0.098811
MRPL37	1	54660840	54692907	93	14	105056	1.2874	0.098974
SPINK9	5	147710122	147720912	30	6	105056	1.2866	0.099115
ANXA7	10	75133689	75178841	114	6	105056	1.2866	0.099116
NDUFS6	5	1796496	1817665	89	8	105056	1.2865	0.099136
ATP2B1	12	89980326	90108130	207	23	105056	1.2862	0.099182
CA2	8	86371131	86395221	39	7	105056	1.2862	0.099192
CCS	11	66355630	66374990	17	5	105056	1.286	0.099224
HAND1	5	153853032	153862824	11	4	105056	1.2859	0.099233
NNMT	11	114161535	114184738	37	8	105056	1.2854	0.099333
CEP85L	6	118780435	119036238	729	26	105056	1.2852	0.099356
RAB2A	8	61424469	61537703	311	14	105056	1.285	0.099388
RBM34	1	235292998	235329571	63	5	105056	1.285	0.099399
TMEM198	2	220403385	220416817	18	2	105056	1.2847	0.099441
TRMT1L	1	185085717	185131230	79	7	105056	1.2844	0.099498
STAM2	2	152971815	153037506	173	14	105056	1.2841	0.099547
OR2F1	7	143652020	143659608	28	4	105056	1.2832	0.099711
ZC3H13	13	46527100	46631896	197	12	105056	1.2829	0.099758
PCDH17	13	58199238	58304945	199	25	105056	1.2827	0.099793
BZW2	7	16680759	16747648	138	15	105056	1.2827	0.099807
GALNT3	2	166602813	166655803	61	8	105056	1.2826	0.099809
UBE2V1	20	48696161	48737496	62	6	105056	1.2825	0.099826
HBG1	11	5268002	5276087	6	2	105056	1.2824	0.099855
SDHD	11	111952548	111968025	32	6	105056	1.2819	0.099938
ULK1	12	132374279	132409207	57	6	105056	1.2816	0.09999
GCLM	1	94351090	94380154	72	11	105056	1.2812	0.10006
ERP27	12	15065461	15096463	109	5	105056	1.2805	0.10018
PRKRIR	11	76059504	76096880	51	9	105056	1.2801	0.10025
TBCCD1	3	186262356	186293332	63	6	105056	1.28	0.10027
SLC25A12	2	172638415	172755816	233	20	105056	1.28	0.10028
GFI1	1	92938818	92957433	42	9	105056	1.2799	0.10029
AGT	1	230836769	230855336	92	13	105056	1.2795	0.10037
SETD9	5	56200087	56222859	53	6	105056	1.2791	0.10042
WDFY4	10	49887907	50192501	965	63	105056	1.2785	0.10053
LHX2	9	126768889	126797072	46	3	105056	1.2782	0.10059
MSR1	8	15963887	16055300	341	24	105056	1.2781	0.10061
DOCK2	5	169059251	169511886	1126	85	105056	1.278	0.10063
ZNF579	19	56087391	56097211	42	3	105056	1.2776	0.10069
INADL	1	62203149	62631092	1158	74	105056	1.2775	0.10072
PCNA	20	5094099	5112268	39	2	105056	1.2775	0.10072
NKPD1	19	45651508	45668408	14	4	105056	1.2773	0.10075
SSBP2	5	80711679	81052072	682	34	105056	1.277	0.10081
OR1L4	9	125481269	125488704	11	2	105056	1.2767	0.10086
NR4A1	12	52411616	52454791	53	11	105056	1.2767	0.10086
MLH1	3	37029841	37093837	139	13	105056	1.2765	0.10089
LETM2	8	38235041	38268545	31	2	105056	1.2762	0.10095
EIF2A	3	150259465	150305303	92	11	105056	1.2758	0.10102
GTDC1	2	144701002	145117578	492	25	105056	1.2757	0.10103
RBAK	7	5080452	5110619	147	17	105056	1.2749	0.10117
CTSS	1	150701172	150743433	57	6	105056	1.2745	0.10125
[truncated: 15,956 more rows]

## Sheet: BMI_gene_association
Supplementary table 11: Gene association analysis for body mass index. Column headings are as follows: GENE (name of the gene), CHR (chromosome), START (base pair position at the start of the gene), STOP (base pair position at the end of the gene), NSNPS (number of SNPs annotated to the gene), NPARAM (number of relevant paramters used in the model), N (sample size), ZSTAT (Z-score derived from p …
GENE	CHR	START	STOP	NSNPS	NPARAM	N	ZSTAT	P
CD19	16	28938082	28952168	1	1	681275	13.231	2.9e-40
NRXN1	2	50144143	51264674	1438	93	681275	11.254	1.1114e-29
IL27	16	28509183	28523155	1	1	681275	10.948	3.4e-28
SGCZ	8	13945873	15100792	1878	111	681275	10.773	2.3191e-27
RBFOX1	16	5284469	7764842	4254	392	681275	10.327	2.6718e-25
CORO1A	16	30189731	30201897	1	1	681275	9.8945	2.2e-23
CSMD1	8	2791375	4857328	5262	411	681275	9.7923	6.0738e-23
MSRA	8	9906830	10287901	669	44	681275	9.2965	7.2585e-21
GRID1	10	87357812	88131250	721	97	681275	9.261	1.0123e-20
OPCML	11	132283375	133407403	1315	167	681275	9.2048	1.712e-20
NRXN3	14	78631716	80336133	1672	146	681275	9.1867	2.025e-20
RPTOR	17	78513625	78941673	534	41	681275	9.0046	1.0825e-19
LINGO2	9	27946584	29217998	1682	125	681275	8.9867	1.2733e-19
AUTS2	7	69058905	70259385	848	54	681275	8.8984	2.8336e-19
HS6ST3	13	96738093	97493316	611	42	681275	8.8733	3.5501e-19
CADM2	3	85003133	86125079	844	34	681275	8.8625	3.9124e-19
AGBL4	1	48997027	50494626	829	37	681275	8.7787	8.2706e-19
CADPS	3	62382521	62866064	637	70	681275	8.7497	1.0695e-18
DPF3	14	73084061	73365824	298	41	681275	8.7406	1.159e-18
MAGI2	7	77644874	79088121	1900	179	681275	8.6429	2.7403e-18
PTPRD	9	8312746	10617723	3737	319	681275	8.5878	4.4315e-18
BRINP3	1	190065292	190452534	277	19	681275	8.571	5.1302e-18
RORA	15	60778983	61526502	921	141	681275	8.5403	6.6926e-18
LRP1B	2	140987496	142894270	2416	166	681275	8.5366	6.9097e-18
FBXL17	5	107193234	107723080	508	30	681275	8.5257	7.5913e-18
AK5	1	77742662	78027154	335	42	681275	8.5222	7.8302e-18
MAML3	4	140636045	141080233	366	55	681275	8.4992	9.5473e-18
PDZRN4	12	41577250	41969892	542	25	681275	8.3156	4.564e-17
PKHD1	6	51478645	51957423	477	37	681275	8.2938	5.4845e-17
PCDH7	4	30716951	31149923	291	30	681275	8.2501	7.9154e-17
DLG2	11	83164555	85343314	2062	133	681275	8.2057	1.1465e-16
CPNE4	3	131250913	131764152	708	48	681275	8.1548	1.7493e-16
FHIT	3	59733536	61242133	2186	246	681275	8.1006	2.7347e-16
INADL	1	62203149	62631092	296	43	681275	8.0946	2.8738e-16
NTM	11	131235371	132208216	1225	141	681275	8.0942	2.881e-16
NTNG1	1	107677540	108025977	319	44	681275	8.0617	3.7612e-16
POMC	2	25382222	25396559	8	4	681275	8.0577	3.8858e-16
ADARB1	21	46489493	46647978	177	16	681275	8.0577	3.8858e-16
ANKS1B	12	99127069	100383512	1040	99	681275	8.0527	4.0492e-16
PDE4B	1	66253193	66841762	544	46	681275	8.0456	4.2898e-16
PSMC3	11	47438820	47453024	15	3	681275	8.027	4.996e-16
HMGCR	5	74627159	74659426	20	4	681275	8.014	5.5511e-16
SOX5	12	23680938	24720383	1172	147	681275	7.9699	7.9377e-16
BBS4	15	72973520	73032317	32	5	681275	7.956	8.8818e-16
KCNJ12	17	21274699	21324684	14	5	681275	7.9414	9.992e-16
TRPM3	9	73142479	74066782	1066	75	681275	7.9387	1.0217e-15
CCNE1	19	30297805	30316724	6	2	681275	7.9284	1.1102e-15
SLC39A13	11	47423683	47439551	10	2	681275	7.9223	1.1657e-15
MAST3	19	18203585	18264002	33	5	681275	7.9223	1.1657e-15
RANBP17	5	170283880	170728954	252	11	681275	7.9173	1.2132e-15
GRP	18	56882400	56899503	13	4	681275	7.9006	1.3878e-15
PARD3	10	34396988	35109253	657	39	681275	7.8886	1.5274e-15
RP1L1	8	10462359	10517617	49	11	681275	7.8821	1.6098e-15
GPRC5B	16	19868793	19902049	20	6	681275	7.8778	1.6653e-15
ITGAX	16	31361488	31395820	31	8	681275	7.8778	1.6653e-15
ST3GAL2	16	70411838	70477991	8	3	681275	7.8698	1.7764e-15
TMEM110-MUSTN1	3	52865631	52936597	47	5	681275	7.8659	1.8319e-15
TMEM110	3	52869272	52936597	47	5	681275	7.8659	1.8319e-15
SPDYE5	7	74690028	75135128	10	4	681275	7.8659	1.8319e-15
POM121C	7	75044560	75120565	10	4	681275	7.8659	1.8319e-15
FDFT1	8	11648467	11698318	48	10	681275	7.8659	1.8319e-15
ROBO2	3	75950845	77700615	1524	134	681275	7.8533	2.0256e-15
NLRC3	16	3587533	3632392	13	5	681275	7.8516	2.0539e-15
TENM2	5	166401083	167692662	1107	128	681275	7.8339	2.3643e-15
KNTC1	12	123006796	123112447	34	5	681275	7.8242	2.5535e-15
BNIPL	1	151004029	151021576	10	3	681275	7.8215	2.609e-15
PPL	16	4931008	4992136	49	9	681275	7.8163	2.72e-15
ERBB3	12	56468809	56498791	9	2	681275	7.8113	2.8311e-15
RBM5	3	50121341	50157897	14	2	681275	7.8088	2.8866e-15
EFNA5	5	106711090	107011596	312	52	681275	7.8015	3.0576e-15
PTPRN	2	220152845	220179295	11	3	681275	7.7846	3.4972e-15
CHMP3	2	86729053	86795620	31	5	681275	7.7787	3.6637e-15
GNAT2	1	110144389	110160705	12	3	681275	7.7768	3.7192e-15
STX1B	16	30999077	31026829	11	2	681275	7.7642	4.1078e-15
RSRC2	12	122987690	123016560	10	2	681275	7.7625	4.1633e-15
DHFRL1	3	93775266	93787233	5	2	681275	7.7608	4.2188e-15
C10orf32	10	104608967	104626218	14	3	681275	7.7608	4.2188e-15
DNASE1	16	3656772	3714189	24	5	681275	7.7543	4.4409e-15
TOMM40	19	45389477	45408446	9	3	681275	7.7527	4.4964e-15
ARL13B	3	93693983	93776022	13	4	681275	7.7466	4.7184e-15
RAPSN	11	47457808	47475730	10	2	681275	7.7451	4.774e-15
SOX7	8	10579778	10593084	14	4	681275	7.7422	4.885e-15
ANKRD31	5	74362622	74537703	102	7	681275	7.7394	4.996e-15
ARL3	10	104431984	104479190	17	5	681275	7.7394	4.996e-15
MYO19	17	34850099	34896305	17	4	681275	7.7394	4.996e-15
MSL2	3	135866260	135920522	12	3	681275	7.738	5.0515e-15
XKR6	8	10752154	11063875	344	19	681275	7.7316	5.3098e-15
RAB27B	18	52380097	52564247	109	13	681275	7.7126	6.1617e-15
PTCD1	7	99012862	99050811	11	2	681275	7.7104	6.2728e-15
RHOA	3	49395069	49454526	24	3	681275	7.707	6.4393e-15
LRRC43	12	122647266	122689518	25	5	681275	7.707	6.4393e-15
ITGAL	16	30478983	30536006	28	8	681275	7.707	6.4393e-15
LMX1B	9	129371722	129464811	79	17	681275	7.7006	6.7724e-15
CCDC101	16	28560249	28604611	20	4	681275	7.7006	6.7724e-15
NSUN3	3	93776855	93847130	17	4	681275	7.6995	6.8279e-15
PIK3C3	18	39530165	39663772	62	6	681275	7.6995	6.8279e-15
PTPRN2	7	157330250	158385482	763	113	681275	7.6852	7.639e-15
TRIM66	11	8632084	8709205	51	6	681275	7.6821	7.8271e-15
MLLT10	10	21808540	22034059	48	4	681275	7.6812	7.8826e-15
ARNTL	11	13294325	13410313	114	15	681275	7.6812	7.8826e-15
ITIH4	3	52845506	52869717	17	3	681275	7.6776	8.1046e-15
ZNF536	19	30858328	31050466	162	25	681275	7.6741	8.3267e-15
FAM216A	12	110901232	110929692	11	4	681275	7.6733	8.3822e-15
GCNT4	5	74321746	74355743	16	3	681275	7.6667	8.8263e-15
TAL1	1	47680462	47702938	13	3	681275	7.6651	8.9373e-15
SULT1A2	16	28601764	28616058	7	3	681275	7.6651	8.9373e-15
ASPHD1	16	29907147	29932681	12	3	681275	7.6651	8.9373e-15
ENO4	10	118603741	118643612	21	3	681275	7.6604	9.2704e-15
PROS1	3	93590381	93697934	28	7	681275	7.6581	9.4369e-15
PPP1R3A	7	113515382	113564082	19	3	681275	7.6522	9.881e-15
NFE2L1	17	46120686	46140407	20	5	681275	7.6493	1.0103e-14
TEX29	13	111968015	111998094	40	11	681275	7.6424	1.0658e-14
ATP5J2-PTCD1	7	99012862	99068824	17	3	681275	7.6418	1.0714e-14
PTBP2	1	97182161	97282105	47	5	681275	7.6391	1.0936e-14
DNAJC1	10	22043977	22297679	74	5	681275	7.6365	1.1158e-14
ZCCHC8	12	122954646	122990543	16	2	681275	7.6365	1.1158e-14
BTBD7	14	93702396	93804385	72	8	681275	7.6359	1.1213e-14
FOXO3	6	108876026	109007472	74	8	681275	7.6303	1.1713e-14
MARK3	14	103846701	103971668	90	6	681275	7.6249	1.2212e-14
RELN	7	103110731	103634963	739	71	681275	7.6177	1.2916e-14
ABHD17C	15	80982635	81049462	78	12	681275	7.6153	1.3156e-14
ZNF654	3	88103394	88195314	57	2	681275	7.6126	1.3434e-14
BCL7A	12	122454861	122501450	20	5	681275	7.6105	1.3656e-14
MTIF3	13	28008276	28029739	21	4	681275	7.6053	1.4211e-14
SGK223	8	8173758	8248941	70	12	681275	7.6048	1.4266e-14
MFHAS1	8	8639364	8756131	137	16	681275	7.5979	1.5044e-14
ETV5	3	185762606	185831901	29	4	681275	7.5928	1.5654e-14
ANAPC4	4	25373848	25421620	41	4	681275	7.5789	1.7431e-14
IQCK	16	19722778	19870587	77	4	681275	7.5732	1.8208e-14
SBK1	16	28265041	28336670	24	7	681275	7.5705	1.8596e-14
CFAP74	1	1851890	1940276	15	4	681275	7.5659	1.9262e-14
ZNHIT3	17	34837471	34856654	8	2	681275	7.5611	1.9984e-14
CADM1	11	115038433	115380241	263	29	681275	7.5577	2.0517e-14
GATA4	8	11529433	11619010	93	19	681275	7.5561	2.0761e-14
CALN1	7	71242976	71917136	527	40	681275	7.5554	2.088e-14
RSRC1	3	157818690	158264124	343	10	681275	7.5546	2.1004e-14
ITIH3	3	52823784	52844525	18	2	681275	7.5471	2.226e-14
TRIP12	2	230629598	230791763	58	8	681275	7.5451	2.2593e-14
CRTC1	19	18789425	18894643	29	7	681275	7.5314	2.5091e-14
PPP1R3B	8	8992264	9014152	22	3	681275	7.5277	2.5813e-14
TRAP1	16	3706538	3772598	44	12	681275	7.5269	2.5979e-14
GPN3	12	110888791	110911667	9	3	681275	7.522	2.6978e-14
ZBTB7A	19	4043716	4071816	6	2	681275	7.5196	2.7478e-14
IP6K1	3	49760228	49828973	12	3	681275	7.4977	3.2474e-14
DMXL2	15	51738421	51920030	113	5	681275	7.4964	3.2807e-14
SLX4	16	3629682	3666585	15	4	681275	7.4909	3.4195e-14
N4BP2L2	13	33005125	33121839	48	6	681275	7.4901	3.4417e-14
C1orf61	1	156372548	156431441	24	8	681275	7.4871	3.5194e-14
MRM1	17	34953010	34966907	6	2	681275	7.4833	3.6249e-14
ZNF668	16	31070664	31090641	9	2	681275	7.4785	3.7581e-14
CLUAP1	16	3545945	3590548	15	6	681275	7.4679	4.0745e-14
TCF7L2	10	114704978	114928937	122	23	681275	7.4644	4.1855e-14
CAMTA1	1	6840384	7831266	918	118	681275	7.458	4.3938e-14
NIM1K	5	43187170	43282452	36	10	681275	7.4556	4.4742e-14
APOE	19	45404039	45414150	5	2	681275	7.4546	4.5075e-14
UNC79	14	93794565	94175722	189	13	681275	7.4511	4.6296e-14
ORAOV1	11	69478831	69495165	7	1	681275	7.4473	4.7629e-14
CDH13	16	82655399	83831715	2345	227	681275	7.4422	4.9519e-14
CACNA1D	3	53524076	53848679	316	39	681275	7.4355	5.2094e-14
LAT	16	28991147	29003604	6	2	681275	7.4351	5.2236e-14
DCAF7	17	61622796	61673141	9	2	681275	7.4346	5.2458e-14
MLLT11	1	151027151	151042473	9	2	681275	7.4291	5.4678e-14
C12orf42	12	103629869	103894788	232	21	681275	7.4211	5.8065e-14
NPAS1	19	47518077	47550533	4	2	681275	7.4195	5.8786e-14
MTMR9	8	11137000	11187155	53	5	681275	7.405	6.5559e-14
TTLL6	17	46838093	46899469	42	7	681275	7.4007	6.7724e-14
ZCCHC7	9	37115161	37359646	118	9	681275	7.399	6.8612e-14
LGR4	11	27386008	27499338	67	12	681275	7.3926	7.1998e-14
GPR61	1	110077494	110089987	8	2	681275	7.3914	7.2664e-14
DNMT3A	2	25449921	25570459	52	12	681275	7.3885	7.4274e-14
GALNTL6	4	172729575	173963059	945	60	681275	7.3874	7.4853e-14
REXO1	19	1813745	1853520	17	3	681275	7.3872	7.4996e-14
KIT	4	55519095	55608381	73	12	681275	7.3814	7.8326e-14
GPR139	16	20041481	20090100	66	14	681275	7.37	8.5321e-14
DNAJC27	2	25165005	25199963	23	3	681275	7.3593	9.2426e-14
MADD	11	47285927	47353082	45	6	681275	7.3575	9.3703e-14
NAV1	1	201503243	201797602	213	42	681275	7.3515	9.8033e-14
TSC2	16	2092472	2140213	21	6	681275	7.3503	9.8865e-14
FAM200A	7	99142423	99161115	7	3	681275	7.35	9.9087e-14
RNF103	2	86829016	86856000	13	3	681275	7.3468	1.0147e-13
PURG	8	30851820	30896231	21	5	681275	7.3408	1.0614e-13
CASZ1	1	10695161	10861733	85	27	681275	7.3308	1.1435e-13
ERBB4	2	212238942	213408879	1376	120	681275	7.3216	1.2254e-13
ARHGEF26	3	153833792	153977116	158	11	681275	7.3169	1.2684e-13
CCDC171	9	15547872	15973397	401	11	681275	7.3165	1.2724e-13
COL16A1	1	32116348	32174768	50	8	681275	7.3157	1.2801e-13
CTBP2	10	126674918	126854624	238	39	681275	7.3105	1.3306e-13
SOCS5	2	46921099	46991427	70	9	681275	7.308	1.3556e-13
BNC2	9	16408001	16875786	601	43	681275	7.3047	1.3895e-13
VPS11	11	118933493	118954188	15	2	681275	7.3008	1.4305e-13
PHF13	1	6668756	6685593	7	2	681275	7.2986	1.4538e-13
AS3MT	10	104624183	104663156	33	6	681275	7.2985	1.4549e-13
MVP	16	29826715	29860860	12	2	681275	7.2851	1.6076e-13
DNM1	9	130960634	131019028	32	6	681275	7.2753	1.7281e-13
PTPN7	1	202114641	202135716	22	9	681275	7.2465	2.1388e-13
LOXL4	10	100005943	100033007	26	4	681275	7.2464	2.1405e-13
SPHKAP	2	228843170	229051836	192	19	681275	7.2429	2.196e-13
CSMD2	1	33978109	34636443	711	94	681275	7.2128	2.7407e-13
TAOK2	16	29980188	30005083	15	1	681275	7.2052	2.8971e-13
ENTPD6	20	25171327	25208865	39	7	681275	7.2036	2.9315e-13
GTF3A	13	27993681	28011346	13	4	681275	7.198	3.0559e-13
CPSF4	7	99031563	99056496	7	2	681275	7.1918	3.1974e-13
KIAA1598	10	118641388	118891097	70	5	681275	7.1912	3.2102e-13
FBXO36	2	230782023	230879325	25	5	681275	7.1908	3.2213e-13
TFAP2B	6	50781439	50816826	29	6	681275	7.1786	3.5216e-13
RPLP2	11	803841	829092	8	3	681275	7.1766	3.5733e-13
SEMA3F	3	50187562	50228008	20	3	681275	7.172	3.6965e-13
PDE1C	7	31790166	32344016	684	71	681275	7.1633	3.9383e-13
MAP2K2	19	4088819	4129126	27	6	681275	7.161	4.004e-13
ARL14EP	11	30339649	30360665	28	5	681275	7.1585	4.079e-13
SFMBT1	3	52931721	53085089	66	7	681275	7.1582	4.0884e-13
XXYLT1	3	194787508	194996895	96	17	681275	7.1577	4.1012e-13
ALDOA	16	30059411	30083241	5	2	681275	7.1564	4.1422e-13
PRKG1	10	52745911	54059610	1491	155	681275	7.1506	4.3215e-13
TEAD3	6	35439874	35469884	14	5	681275	7.141	4.6335e-13
COPZ2	17	46102033	46125908	16	4	681275	7.1349	4.8433e-13
KDM3A	2	86663271	86721339	20	4	681275	7.1328	4.9177e-13
FAM167A	8	11277472	11329276	64	12	681275	7.1281	5.0882e-13
REEP3	10	65276113	65386383	80	9	681275	7.1253	5.192e-13
SPDYE18	7	76161374	76694911	102	27	681275	7.1231	5.2752e-13
RCAN2	6	46186967	46464804	189	14	681275	7.1228	5.2874e-13
PIK3R3	1	46504312	46647167	70	6	681275	7.1221	5.3152e-13
ARL8A	1	202101032	202118871	9	3	681275	7.1119	5.7226e-13
SETD1A	16	30963615	30997485	10	1	681275	7.0907	6.6697e-13
UBE2R2	9	33812162	33921901	65	9	681275	7.0856	6.9222e-13
CRACR2B	11	821144	833491	5	2	681275	7.0818	7.1138e-13
TNRC6A	16	24736028	24839048	69	6	681275	7.0783	7.2953e-13
BDNF	11	27674940	27748605	36	5	681275	7.0568	8.5193e-13
ZNF655	7	99151034	99175576	8	2	681275	7.0471	9.1349e-13
RAB5B	12	56362697	56391967	20	4	681275	7.0442	9.3275e-13
MPPED2	11	30404540	30613260	240	25	681275	7.0423	9.4519e-13
TRPS1	8	116419224	116718299	202	10	681275	7.0335	1.007e-12
RALY	20	32576458	32672491	40	4	681275	7.026	1.0625e-12
SLC25A12	2	172638415	172755816	60	7	681275	7.0033	1.2504e-12
GS1-259H13.2	7	99190702	99209956	9	3	681275	7.0015	1.2665e-12
POLR2L	11	838221	847529	6	2	681275	6.9876	1.3978e-12
DDX19B	16	70318670	70369235	1	1	681275	6.9874	1.4e-12
DHRS11	17	34943226	34958733	5	1	681275	6.9874	1.4002e-12
F2	11	46735743	46762556	18	5	681275	6.984	1.4345e-12
CALCR	7	93052299	93209042	148	17	681275	6.9797	1.479e-12
RPS6KA5	14	91333586	91531993	124	10	681275	6.9747	1.5327e-12
ITIH1	3	52806602	52827584	24	2	681275	6.9683	1.6041e-12
ARHGEF7	13	111762624	111959581	151	21	681275	6.961	1.6896e-12
OLA1	2	174935675	175118365	176	10	681275	6.9605	1.6959e-12
BAG5	14	104021381	104034151	6	2	681275	6.9595	1.7072e-12
ZNF131	5	43115985	43177851	50	7	681275	6.9544	1.7698e-12
NRG1	8	31491820	32624058	1283	94	681275	6.9497	1.8309e-12
DOC2A	16	30015335	30028424	6	2	681275	6.9433	1.9157e-12
MED23	6	131893606	131954379	21	4	681275	6.9387	1.9791e-12
SLC22A12	11	64353113	64371325	11	1	681275	6.937	2.0029e-12
SLC35G2	3	136532861	136576234	26	2	681275	6.9279	2.1361e-12
DYNC1I2	2	172538919	172608168	38	5	681275	6.9277	2.139e-12
DIABLO	12	122690709	122717081	10	2	681275	6.9267	2.1534e-12
KCNH2	7	150640544	150680402	17	5	681275	6.9156	2.3293e-12
BAIAP2	17	79003944	79092732	56	15	681275	6.9151	2.3379e-12
MSI2	17	55328931	55763550	450	89	681275	6.9134	2.3661e-12
SEMA6C	1	151102661	151124146	16	4	681275	6.8934	2.7247e-12
AKT3	1	243650035	244019381	141	8	681275	6.8871	2.8476e-12
TMEM161B	5	87483950	87569665	43	5	681275	6.8851	2.8874e-12
SEMA6D	15	47471403	48067920	733	39	681275	6.8845	2.8998e-12
AMIGO3	3	49752767	49762238	1	1	681275	6.8845	2.9e-12
JADE2	5	133855003	133920418	50	11	681275	6.8808	2.9751e-12
POU6F2	7	39012609	39505890	490	43	681275	6.8783	3.0281e-12
POC1B-GALNT4	12	89911689	89925039	13	3	681275	6.8783	3.0289e-12
PCDH17	13	58199238	58304945	76	17	681275	6.8717	3.1725e-12
CAMKMT	2	44584043	45001231	381	15	681275	6.8693	3.225e-12
L1TD1	1	62655474	62679500	22	5	681275	6.8691	3.2295e-12
CDC25C	5	137619459	137679064	35	6	681275	6.8646	3.333e-12
RALYL	8	85090453	85835579	486	34	681275	6.8587	3.4752e-12
MDFIC	7	114557169	114661471	71	14	681275	6.8492	3.7125e-12
BLK	8	11346521	11423608	109	14	681275	6.8448	3.8292e-12
NLGN1	3	173110570	174005934	904	85	681275	6.8432	3.8718e-12
PGPEP1	19	18446397	18482263	18	7	681275	6.8429	3.8798e-12
RNF123	3	49721950	49760462	8	2	681275	6.8403	3.9505e-12
PPP1CB	2	28969614	29027306	28	4	681275	6.8371	4.0394e-12
KLF7	2	207937361	208036970	126	22	681275	6.8344	4.1189e-12
UBR2	6	42526748	42662743	80	10	681275	6.8326	4.1686e-12
KLHL21	1	6649284	6667958	8	3	681275	6.8325	4.1718e-12
ASIC2	17	31338605	32488825	1497	181	681275	6.8287	4.2839e-12
NEGR1	1	71867125	72753533	636	56	681275	6.8242	4.4218e-12
RGS17	6	153330526	153457389	155	14	681275	6.8181	4.6142e-12
IGF1R	15	99187272	99509259	330	43	681275	6.8146	4.7251e-12
FOSL1	11	65658116	65672997	5	2	681275	6.8077	4.9574e-12
SHISA4	1	201852797	201863215	4	2	681275	6.8065	4.9991e-12
KCTD15	19	34282751	34308166	12	4	681275	6.7994	5.2511e-12
STAB1	3	52524354	52560012	15	4	681275	6.7982	5.2963e-12
CILP2	19	19644057	19658968	13	2	681275	6.7973	5.3302e-12
TRAIP	3	49864528	49898992	13	3	681275	6.7967	5.3537e-12
HPR	16	72092125	72112645	6	3	681275	6.7865	5.7448e-12
MFAP3	5	153413519	153438514	28	2	681275	6.7825	5.9039e-12
ZWILCH	15	66792431	66843323	30	6	681275	6.7798	6.0186e-12
PPP2R3A	3	135679515	135868252	103	8	681275	6.7761	6.1749e-12
ZFPM2	8	106325917	106818267	460	59	681275	6.7701	6.436e-12
EVI5	1	92972753	93262961	193	7	681275	6.768	6.5297e-12
CRB2	9	126113448	126142534	14	4	681275	6.7615	6.8279e-12
DHX36	3	153991952	154047286	34	5	681275	6.7601	6.8938e-12
FAM114A2	5	153368223	153423497	43	3	681275	6.7588	6.9588e-12
C10orf11	10	77186217	78318633	977	85	681275	6.7556	7.1142e-12
PPP4C	16	30082297	30098198	5	2	681275	6.7423	7.7964e-12
FUK	16	70483498	70515677	4	2	681275	6.7379	8.0341e-12
NCOR1	17	15931908	16123874	74	4	681275	6.726	8.7182e-12
NDUFA13	19	19621550	19641358	8	2	681275	6.7256	8.7407e-12
PCDH9	13	66875466	67809468	779	75	681275	6.7254	8.7544e-12
MAST2	1	46264269	46503296	160	7	681275	6.7242	8.8265e-12
MACROD2	20	13971146	16035342	2572	233	681275	6.718	9.2124e-12
GOLGA3	12	133343995	133410659	33	9	681275	6.7167	9.293e-12
CCNH	5	86685810	86713850	17	4	681275	6.7137	9.485e-12
MAP2K3	17	21182968	21220052	6	2	681275	6.7106	9.6883e-12
SLC2A2	3	170712637	170749768	33	3	681275	6.7086	9.8244e-12
CTNNA2	2	79735060	80877493	1463	152	681275	6.7084	9.8358e-12
KIAA1522	1	33202492	33242071	13	4	681275	6.7055	1.0033e-11
ADPGK	15	73042208	73081126	22	4	681275	6.7035	1.0177e-11
TSNARE1	8	143291941	143489543	131	15	681275	6.7033	1.0188e-11
CXXC5	5	139023301	139064967	12	3	681275	6.7013	1.033e-11
CHRNE	17	4799564	4811369	4	2	681275	6.6997	1.0445e-11
C14orf159	14	91521677	91693476	80	20	681275	6.6922	1.0989e-11
LOC101929490	8	11532185	11556993	10	4	681275	6.6855	1.1508e-11
TSPAN4	11	837824	868616	9	3	681275	6.6855	1.1508e-11
CAMTA2	17	4869787	4895960	23	5	681275	6.6842	1.1608e-11
PAGR1	16	29822528	29835316	6	1	681275	6.6822	1.1772e-11
C16orf92	16	30029655	30037523	6	1	681275	6.6821	1.1774e-11
KPNA2	17	66026848	66044470	1	1	681275	6.6794	1.2e-11
KCNQ5	6	73326571	73910074	566	59	681275	6.6744	1.2411e-11
EIF4G1	3	184027283	184054646	6	3	681275	6.6734	1.2495e-11
PCSK1	5	95724540	95773985	45	6	681275	6.6716	1.2648e-11
KLF16	19	1850898	1868564	9	2	681275	6.6652	1.3219e-11
FIBCD1	9	133776325	133819455	26	7	681275	6.6586	1.3818e-11
ZSWIM6	5	60623100	60843499	103	8	681275	6.6585	1.3835e-11
HIVEP1	6	12007724	12213770	224	34	681275	6.6575	1.3924e-11
ALKBH3	11	43897357	43943325	59	8	681275	6.6567	1.3998e-11
BCL11B	14	99634124	99743514	105	20	681275	6.6543	1.4233e-11
MLIP	6	53878714	54132578	268	17	681275	6.6506	1.4597e-11
RAD9B	12	110935005	110975452	8	4	681275	6.6457	1.509e-11
POC1B	12	89811995	89925039	93	9	681275	6.6411	1.5568e-11
HCN4	15	73610700	73666605	56	11	681275	6.6399	1.5696e-11
SYT4	18	40846357	40862615	12	5	681275	6.6366	1.6054e-11
ROBO1	3	78644888	79822059	732	58	681275	6.6323	1.6521e-11
FTO	16	53732875	54149879	485	70	681275	6.6312	1.6648e-11
LACTBL1	1	23278036	23304524	14	3	681275	6.6221	1.7704e-11
ZCCHC4	4	25309396	25375690	80	9	681275	6.6142	1.8681e-11
UNC5C	4	96082155	96475361	512	66	681275	6.6131	1.882e-11
MAP4	3	47890680	48135769	61	4	681275	6.6087	1.938e-11
PPP2R5C	14	102221910	102395829	107	20	681275	6.6038	2.0043e-11
DCAF4	14	73388040	73430325	44	10	681275	6.6028	2.0177e-11
LOC101929519	9	96431803	96440032	5	2	681275	6.5985	2.0766e-11
BSN	3	49586922	49710482	49	5	681275	6.5949	2.1279e-11
KLF3	4	38660790	38704629	42	9	681275	6.5904	2.1927e-11
R3HCC1L	10	99889381	100006154	67	5	681275	6.5895	2.2065e-11
INO80E	16	30002485	30018612	8	1	681275	6.5863	2.2552e-11
RARB	3	25210638	25640923	600	63	681275	6.5804	2.3457e-11
CDH22	20	44800872	44942137	100	15	681275	6.575	2.4318e-11
NAT6	3	50332333	50341852	3	2	681275	6.5727	2.4713e-11
GLYR1	16	4851704	4902383	32	5	681275	6.5684	2.5433e-11
HBEGF	5	139710928	139731188	17	4	681275	6.5683	2.5449e-11
ZBTB20	3	114031848	114871132	501	63	681275	6.5649	2.6026e-11
TRMT112	11	64082663	64090455	4	2	681275	6.5624	2.6479e-11
NUPR1	16	28547162	28555495	4	2	681275	6.5601	2.6883e-11
NFIL3	9	94169827	94191908	20	4	681275	6.5554	2.7745e-11
YJEFN3	19	19634670	19649893	10	2	681275	6.5528	2.8232e-11
METAP1D	2	172859804	172948658	41	9	681275	6.5526	2.8271e-11
XRCC3	14	104162445	104186823	14	4	681275	6.5508	2.8615e-11
LRFN2	6	40357873	40560126	255	25	681275	6.5477	2.9224e-11
SLC27A4	9	131097839	131125249	5	2	681275	6.5442	2.9906e-11
DHX30	3	47839399	47893186	10	1	681275	6.5307	3.274e-11
GOLGA2	9	131016608	131043286	14	3	681275	6.5282	3.3274e-11
CBX5	12	54623230	54678915	17	3	681275	6.5224	3.4596e-11
BTBD2	19	1983937	2020702	11	5	681275	6.5184	3.5541e-11
RBM6	3	49972474	50116185	57	4	681275	6.5155	3.6214e-11
GTF2I	7	74066991	74176522	25	3	681275	6.5029	3.9391e-11
TMEM18	2	666293	682439	20	4	681275	6.5009	3.9926e-11
BEND5	1	49192038	49247547	49	9	681275	6.4987	4.0499e-11
TTC19	17	15897694	15934223	24	3	681275	6.4974	4.0861e-11
DEFB134	8	11849989	11858760	13	2	681275	6.4971	4.0955e-11
PPP3CA	4	101943087	102273655	262	24	681275	6.4965	4.1112e-11
CHID1	11	866359	920058	18	2	681275	6.4941	4.1766e-11
OGFOD1	16	56480424	56512907	20	5	681275	6.4929	4.209e-11
CCDC68	18	52567240	52631739	31	5	681275	6.4909	4.2649e-11
HIVEP2	6	143071104	143272495	207	32	681275	6.4821	4.5224e-11
TSHZ2	20	51583946	52113369	628	103	681275	6.4803	4.5785e-11
RASA1	5	86559070	86689243	40	5	681275	6.4798	4.593e-11
ZBTB7B	1	154970106	154992501	7	3	681275	6.4767	4.6862e-11
NRXN2	11	64372146	64495660	49	4	681275	6.4749	4.7446e-11
ZKSCAN5	7	99097273	99132945	11	2	681275	6.4734	4.7911e-11
SSBP3	1	54689604	54877068	135	32	681275	6.472	4.8368e-11
NUP88	17	5287846	5328400	60	4	681275	6.4703	4.8897e-11
MC4R	18	58037064	58045001	8	4	681275	6.4695	4.9159e-11
AGAP1	2	236397733	237041944	456	52	681275	6.4693	4.9236e-11
NEK6	9	127014885	127116221	80	9	681275	6.4682	4.9586e-11
SKAP1	17	46209302	46512596	255	16	681275	6.465	5.0638e-11
PPTC7	12	110970737	111026064	14	5	681275	6.4611	5.1988e-11
PRDX5	11	64080347	64090795	5	2	681275	6.4596	5.2486e-11
FKBP2	11	64003413	64013107	6	2	681275	6.4578	5.3113e-11
MTOR	1	11165088	11327614	42	2	681275	6.4574	5.3272e-11
NCK1	3	136576050	136671946	54	2	681275	6.4546	5.425e-11
SMARCC1	3	47625878	47828405	48	2	681275	6.448	5.6668e-11
PNPLA2	11	813901	827073	4	1	681275	6.4464	5.7272e-11
STX4	16	31039416	31052989	4	1	681275	6.4462	5.7328e-11
ZMIZ2	7	44783168	44810980	10	2	681275	6.4428	5.8628e-11
NCAN	19	19317773	19364561	24	5	681275	6.4412	5.9248e-11
NICN1	3	49458266	49471777	9	2	681275	6.4353	6.1617e-11
SLC22A3	6	160764405	160875113	114	10	681275	6.4351	6.1684e-11
HMBS	11	118950587	118965759	12	3	681275	6.4223	6.7118e-11
DPYD	1	97541799	98391615	562	65	681275	6.4206	6.7851e-11
RPGRIP1L	16	53632318	53742771	73	8	681275	6.417	6.9498e-11
CBX1	17	46145914	46183883	21	4	681275	6.4134	7.1172e-11
EXOSC10	1	11125175	11164961	15	1	681275	6.4125	7.1577e-11
C1orf56	1	151015259	151025396	4	2	681275	6.4112	7.2176e-11
HAPLN4	19	19364950	19378596	5	2	681275	6.411	7.2289e-11
BCL2	18	60789079	60992011	223	54	681275	6.4076	7.3935e-11
NRAS	1	115245585	115264515	8	3	681275	6.4038	7.5795e-11
DUSP6	12	89740337	89751296	14	2	681275	6.4028	7.6277e-11
PARD3B	2	205405516	206486386	894	76	681275	6.4028	7.6293e-11
SRR	17	2202244	2230053	9	3	681275	6.402	7.6657e-11
ADGRL2	1	82261082	82459607	217	26	681275	6.3929	8.1382e-11
SLC14A2	18	42787947	43264572	601	63	681275	6.3929	8.1383e-11
VPS29	12	110927830	110944916	3	2	681275	6.3874	8.4353e-11
GPR137	11	64046781	64058472	3	2	681275	6.3857	8.5287e-11
ZNF394	7	99082642	99102925	3	2	681275	6.3829	8.691e-11
USP37	2	219313474	219438084	64	3	681275	6.3795	8.8849e-11
KDM1A	1	23340937	23411684	18	2	681275	6.3726	9.2905e-11
PPARD	6	35305335	35397468	62	10	681275	6.3723	9.3099e-11
PDXDC1	16	15063448	15133052	15	3	681275	6.3721	9.3219e-11
MRAS	3	138061490	138125877	47	4	681275	6.3678	9.5883e-11
PLCD4	2	219467488	219503409	18	3	681275	6.3621	9.9531e-11
ERP44	9	102739961	102866330	65	6	681275	6.3602	1.0078e-10
CRIPT	2	46839325	46854381	10	3	681275	6.36	1.009e-10
TCTA	3	49444639	49455409	8	2	681275	6.3584	1.0192e-10
BACE2	21	42534728	42655961	127	24	681275	6.3568	1.0301e-10
PLXNA4	7	131806591	132338447	552	72	681275	6.3555	1.039e-10
ACAP2	3	194993965	195168817	92	8	681275	6.3538	1.0502e-10
TRIM8	10	104398326	104419576	8	3	681275	6.3527	1.058e-10
TRUB2	9	131069896	131089697	5	2	681275	6.3504	1.0741e-10
EIF2S2	20	32674615	32705085	15	3	681275	6.35	1.0765e-10
ABHD17A	19	1875475	1890518	4	1	681275	6.3479	1.0915e-10
IPP	1	46158496	46221485	6	2	681275	6.347	1.0979e-10
SAE1	19	47629080	47715393	20	4	681275	6.3458	1.1066e-10
NEXN	1	78349200	78413509	17	5	681275	6.3444	1.1161e-10
CTSW	11	65642284	65652712	5	1	681275	6.3422	1.1325e-10
COX8C	14	93808537	93816200	2	1	681275	6.3409	1.1423e-10
STK36	2	219531749	219568940	18	3	681275	6.3386	1.159e-10
ARG1	6	131889344	131906972	18	3	681275	6.3378	1.1657e-10
ASXL3	18	31153541	31332659	155	13	681275	6.3375	1.1673e-10
GABPB2	1	151037784	151092507	17	4	681275	6.3368	1.1726e-10
CYP17A1	10	104588788	104602290	14	3	681275	6.3364	1.1756e-10
SMPD3	16	68390730	68487409	82	8	681275	6.3356	1.1823e-10
MACF1	1	39544839	39954310	194	16	681275	6.3341	1.194e-10
KAT8	16	31123985	31144214	7	1	681275	6.3328	1.2034e-10
HACD2	3	123211863	123308924	78	8	681275	6.3309	1.2187e-10
PLCB1	20	8107912	8867047	984	108	681275	6.3244	1.2714e-10
CADPS2	7	121956978	122531813	450	38	681275	6.3217	1.2933e-10
NFATC2IP	16	28957318	28979286	4	2	681275	6.3207	1.3019e-10
SALL3	18	76735275	76761270	13	3	681275	6.3186	1.3198e-10
TUSC3	8	15392596	15625658	310	19	681275	6.3169	1.3345e-10
GDPD3	16	30114477	30130264	3	2	681275	6.3131	1.3679e-10
ERICH3	1	75032295	75144422	66	7	681275	6.3103	1.3922e-10
PIAS4	19	4002749	4039567	9	3	681275	6.3098	1.3966e-10
DAG1	3	49501136	49574551	25	4	681275	6.3092	1.4023e-10
SH3YL1	2	216636	269820	46	5	681275	6.3049	1.4416e-10
MEF2D	1	156432013	156475634	29	3	681275	6.3025	1.4646e-10
PRMT7	16	68339877	68392669	47	5	681275	6.2998	1.4899e-10
DNAJB4	1	78439847	78485148	17	5	681275	6.2973	1.5142e-10
BMPR1B	4	95674128	96081101	433	35	681275	6.2902	1.5852e-10
RC3H1	1	173898852	173967210	22	3	681275	6.2887	1.601e-10
DNASE2	19	12984525	12997409	6	1	681275	6.2871	1.6176e-10
ARHGAP15	2	143881899	144527421	539	54	681275	6.2852	1.6367e-10
SPI1	11	47374909	47405127	18	3	681275	6.2788	1.7064e-10
GALC	14	88302664	88465009	206	21	681275	6.2776	1.7192e-10
ASCC3	6	100954825	101334243	278	10	681275	6.2774	1.7209e-10
DEFB136	8	11829946	11837108	11	2	681275	6.2735	1.7649e-10
STK24	13	99100955	99234396	140	13	681275	6.2726	1.7751e-10
BBS2	16	56502801	56559008	33	7	681275	6.272	1.7824e-10
TBX6	16	30095614	30108258	3	1	681275	6.267	1.8399e-10
NOB1	16	69774257	69793871	7	2	681275	6.2664	1.8474e-10
PEPD	19	33876355	34017799	142	18	681275	6.2636	1.8811e-10
NPAS3	14	33399115	34274882	1184	180	681275	6.2618	1.9026e-10
URM1	9	131128598	131155795	9	3	681275	6.2585	1.9441e-10
DENND1A	9	126140433	126697423	440	30	681275	6.2565	1.9691e-10
NR1H3	11	47264851	47292084	17	3	681275	6.251	2.0397e-10
NKAIN2	6	124119991	125148286	1175	124	681275	6.2497	2.0566e-10
NTHL1	16	2088316	2102931	7	2	681275	6.2475	2.0852e-10
MST1	3	49719880	49731196	3	1	681275	6.2381	2.2141e-10
SLC9A3R2	16	2071869	2090527	13	3	681275	6.2375	2.2227e-10
ZNF664-FAM101A	12	124452762	124802070	313	43	681275	6.2355	2.2515e-10
CPSF6	12	69628317	69669638	23	4	681275	6.2333	2.2829e-10
C8orf74	8	10525147	10559603	20	5	681275	6.232	2.3021e-10
TULP1	6	35464151	35485715	22	5	681275	6.2297	2.3364e-10
NTRK2	9	87278417	87643485	360	43	681275	6.2255	2.4003e-10
ATP5G1	17	46965148	46974733	3	1	681275	6.2221	2.4529e-10
ARPC1B	7	98967298	99005726	18	3	681275	6.2217	2.459e-10
CYP27A1	2	219641472	219681516	12	2	681275	6.2216	2.4607e-10
MINK1	17	4731635	4802856	33	6	681275	6.2195	2.4936e-10
N4BP2L1	13	32973360	33007490	22	7	681275	6.2117	2.6202e-10
YARS	1	33239340	33288633	17	3	681275	6.2115	2.6238e-10
LUZP1	1	23409016	23509301	41	5	681275	6.2115	2.6249e-10
ICA1L	2	203636373	203741708	36	7	681275	6.2094	2.6588e-10
ANKZF1	2	220089479	220102891	5	2	681275	6.2092	2.6635e-10
RESP18	2	220190631	220202899	12	2	681275	6.2063	2.7128e-10
THAP3	1	6679925	6697146	10	2	681275	6.2043	2.7476e-10
NT5C2	10	104846274	104958063	72	6	681275	6.2038	2.7562e-10
FANCE	6	35415116	35436418	21	4	681275	6.2013	2.7997e-10
FIGN	2	164459947	164597618	71	14	681275	6.1989	2.8431e-10
DNAJC11	1	6692728	6766966	43	6	681275	6.1986	2.8493e-10
DDB2	11	47231493	47262269	26	5	681275	6.1979	2.8619e-10
DDX42	17	61846549	61898177	30	3	681275	6.1972	2.8738e-10
GBE1	3	81537350	81815950	189	16	681275	6.197	2.8768e-10
ECE2	3	183962445	184012319	19	6	681275	6.1944	2.9263e-10
ZNF747	16	30540188	30551345	1	1	681275	6.1904	3e-10
ZDBF2	2	207134523	207180662	18	2	681275	6.1894	3.0199e-10
COQ10B	2	198313231	198341351	4	1	681275	6.1848	3.1086e-10
NTAN1	16	15130210	15154936	18	3	681275	6.182	3.1643e-10
SWI5	9	131032663	131052768	7	2	681275	6.1806	3.1934e-10
HIP1	7	75161119	75373290	122	24	681275	6.1793	3.2202e-10
PSMA5	1	109940153	109974108	17	2	681275	6.1763	3.2809e-10
ANGPTL7	1	11244346	11257538	1	1	681275	6.1754	3.3e-10
RABEP1	17	5180558	5290632	66	8	681275	6.1725	3.3605e-10
BCL7C	16	30843873	30910852	10	2	681275	6.1721	3.3702e-10
TNIK	3	170778792	171183197	294	52	681275	6.1715	3.3823e-10
SYT14	1	210106519	210339136	116	7	681275	6.1712	3.3891e-10
MFAP2	1	17299497	17313081	7	3	681275	6.1692	3.4314e-10
S100PBP	1	33277368	33325980	20	4	681275	6.1683	3.4513e-10
INCA1	17	4889925	4906214	7	3	681275	6.1673	3.4724e-10
MGA	15	41908432	42063641	84	8	681275	6.1659	3.5047e-10
KIAA0754	1	39870176	39883654	5	2	681275	6.165	3.5235e-10
TMOD2	15	52038758	52110060	66	4	681275	6.1648	3.5276e-10
SSH2	17	27951456	28262231	79	4	681275	6.1633	3.5622e-10
MRPS14	1	174980594	174997591	10	4	681275	6.1563	3.7242e-10
FAM212B	1	112263186	112303419	28	7	681275	6.1432	4.0439e-10
ATP8B3	19	1780574	1817275	23	8	681275	6.143	4.0488e-10
RASA2	3	141200891	141335686	42	3	681275	6.1407	4.107e-10
INVS	9	102856467	103065408	164	8	681275	6.1371	4.2011e-10
IFT81	12	110557140	110658100	23	5	681275	6.1368	4.2112e-10
APOPT1	14	104024299	104058736	11	2	681275	6.1308	4.3715e-10
PFN1	17	4847445	4857381	8	3	681275	6.1278	4.4559e-10
HYAL1	3	50335820	50354812	1	1	681275	6.1262	4.5e-10
KIAA1429	8	95498505	95570746	60	8	681275	6.1241	4.5612e-10
ULK4	3	41286590	42061080	591	28	681275	6.122	4.6208e-10
ESRRA	11	64067990	64085715	5	2	681275	6.1166	4.7793e-10
DOCK3	3	50707672	51423129	311	5	681275	6.1154	4.8167e-10
AMT	3	49452711	49465111	10	2	681275	6.1131	4.8855e-10
GNB1	1	1715225	1827552	41	6	681275	6.1094	5e-10
CALML6	1	1841266	1850233	2	1	681275	6.1094	5e-10
C1orf234	1	23335827	23347343	5	2	681275	6.1094	5e-10
TMEM69	1	46148847	46161610	4	1	681275	6.1094	5e-10
ELAVL4	1	50508686	50670942	83	13	681275	6.1094	5e-10
TNNI3K	1	74696071	75011616	239	30	681275	6.1094	5e-10
GIPC2	1	78505646	78605629	75	8	681275	6.1094	5e-10
SEC16B	1	177891325	177944188	81	17	681275	6.1094	5e-10
IPO9	1	201793288	201854922	24	4	681275	6.1094	5e-10
LMOD1	1	201864084	201920716	45	9	681275	6.1094	5e-10
NCOA1	2	24709919	24995071	168	18	681275	6.1094	5e-10
CENPO	2	25011175	25046745	23	5	681275	6.1094	5e-10
ADCY3	2	25040538	25147602	121	7	681275	6.1094	5e-10
EFR3B	2	25259973	25383504	67	11	681275	6.1094	5e-10
KCNK3	2	26910581	26955566	23	3	681275	6.1094	5e-10
RNF103-CHMP3	2	86729053	86953245	84	11	681275	6.1094	5e-10
LONRF2	2	100888253	100944195	64	6	681275	6.1094	5e-10
MARS2	2	198565028	198574614	4	2	681275	6.1094	5e-10
GPX1	3	49393109	49400791	6	2	681275	6.1094	5e-10
CDHR4	3	49826665	49842254	3	1	681275	6.1094	5e-10
UBA7	3	49841138	49856391	2	1	681275	6.1094	5e-10
CAMKV	3	49893914	49912655	12	3	681275	6.1094	5e-10
MST1R	3	49922935	49946311	9	3	681275	6.1094	5e-10
MON1A	3	49944802	49972445	6	1	681275	6.1094	5e-10
GNAT1	3	50224043	50236629	4	1	681275	6.1094	5e-10
CGGBP1	3	88099600	88204016	71	2	681275	6.1094	5e-10
STX19	3	93731578	93752460	4	2	681275	6.1094	5e-10
PCCB	3	135964167	136058237	38	6	681275	6.1094	5e-10
STAG1	3	136053577	136476245	136	12	681275	6.1094	5e-10
SLC39A8	4	103170698	103271655	111	16	681275	6.1094	5e-10
COL4A3BP	5	74665428	74812806	62	7	681275	6.1094	5e-10
POLK	5	74802657	74897146	43	7	681275	6.1094	5e-10
ANKDD1B	5	74902301	74969171	82	11	681275	6.1094	5e-10
POC5	5	74968523	75018313	58	7	681275	6.1094	5e-10
SSBP2	5	80711679	81052072	239	23	681275	6.1094	5e-10
CEP120	5	122679079	122764286	104	8	681275	6.1094	5e-10
ATP5J2	7	99054284	99068824	3	1	681275	6.1094	5e-10
ZNF789	7	99065476	99086908	5	2	681275	6.1094	5e-10
ERI1	8	8855314	8892349	59	7	681275	6.1094	5e-10
TNKS	8	9407756	9641356	206	10	681275	6.1094	5e-10
PINX1	8	10620973	10702394	185	15	681275	6.1094	5e-10
TEX10	9	103062857	103120856	38	4	681275	6.1094	5e-10
CASC10	10	21781921	21791213	3	1	681275	6.1094	5e-10
SKIDA1	10	21800907	21819611	2	1	681275	6.1094	5e-10
CRTAC1	10	99623257	99795585	147	23	681275	6.1094	5e-10
STK33	11	8411917	8620836	146	11	681275	6.1094	5e-10
LIN7C	11	27514465	27533326	8	3	681275	6.1094	5e-10
HSD17B12	11	43697108	43879669	136	9	681275	6.1094	5e-10
MYBPC3	11	47351457	47379253	25	7	681275	6.1094	5e-10
CELF1	11	47485989	47579792	24	5	681275	6.1094	5e-10
KBTBD4	11	47592249	47605567	2	1	681275	6.1094	5e-10
NDUFS3	11	47595562	47607615	3	1	681275	6.1094	5e-10
FAM180B	11	47603230	47612246	3	1	681275	6.1094	5e-10
MTCH2	11	47637358	47669206	10	2	681275	6.1094	5e-10
AGBL2	11	47679643	47741928	29	4	681275	6.1094	5e-10
FNBP4	11	47736555	47794012	22	3	681275	6.1094	5e-10
NUP160	11	47798170	47875057	31	3	681275	6.1094	5e-10
EFEMP2	11	65632412	65645405	4	2	681275	6.1094	5e-10
CCDC85B	11	65652875	65660606	4	1	681275	6.1094	5e-10
WNK1	12	856759	1022118	101	11	681275	6.1094	5e-10
RAD52	12	1019755	1104774	55	13	681275	6.1094	5e-10
NCKAP5L	12	50183429	50227208	27	4	681275	6.1094	5e-10
BCDIN3D	12	50228326	50241912	11	4	681275	6.1094	5e-10
FAIM2	12	50259179	50302760	30	8	681275	6.1094	5e-10
CLIP1	12	122754481	122912179	45	7	681275	6.1094	5e-10
FLT3	13	28575911	28687904	96	10	681275	6.1094	5e-10
PDS5B	13	33155564	33353658	110	4	681275	6.1094	5e-10
TRAF3	14	103238816	103379337	72	6	681275	6.1094	5e-10
SCG3	15	51968550	52014723	50	7	681275	6.1094	5e-10
MAP2K5	15	67830021	68100955	229	18	681275	6.1094	5e-10
SKOR1	15	68107042	68127998	11	3	681275	6.1094	5e-10
AXIN1	16	335940	410244	49	9	681275	6.1094	5e-10
ADCY9	16	4011150	4171186	142	30	681275	6.1094	5e-10
UBN1	16	4891666	4933863	58	7	681275	6.1094	5e-10
KNOP1	16	19716173	19734726	11	1	681275	6.1094	5e-10
PDILT	16	20368992	20421064	51	8	681275	6.1094	5e-10
CLN3	16	28487100	28510897	3	1	681275	6.1094	5e-10
APOBR	16	28500970	28511791	2	1	681275	6.1094	5e-10
SULT1A1	16	28615408	28639907	4	1	681275	6.1094	5e-10
ATXN2L	16	28829369	28850058	9	1	681275	6.1094	5e-10
TUFM	16	28852232	28862729	5	1	681275	6.1094	5e-10
SH2B1	16	28867939	28887034	5	1	681275	6.1094	5e-10
ATP2A1	16	28884192	28917330	10	2	681275	6.1094	5e-10
RABEP2	16	28914242	28942339	8	2	681275	6.1094	5e-10
SPNS1	16	28981028	28997369	7	2	681275	6.1094	5e-10
PRRT2	16	29818409	29828702	2	1	681275	6.1094	5e-10
KCTD13	16	29916157	29942545	11	2	681275	6.1094	5e-10
TMEM219	16	29968351	29985873	5	1	681275	6.1094	5e-10
HIRIP3	16	30002142	30012417	2	1	681275	6.1094	5e-10
FAM57B	16	30034248	30069338	6	1	681275	6.1094	5e-10
YPEL3	16	30102135	30113248	2	1	681275	6.1094	5e-10
FBXL19	16	30929392	30961604	7	1	681275	6.1094	5e-10
ZNF646	16	31080581	31096333	9	2	681275	6.1094	5e-10
PRSS53	16	31093245	31105289	4	1	681275	6.1094	5e-10
VKORC1	16	31100675	31111699	2	1	681275	6.1094	5e-10
BCKDK	16	31114615	31125612	4	1	681275	6.1094	5e-10
PRSS8	16	31141254	31152151	3	1	681275	6.1094	5e-10
NFAT5	16	69594869	69740069	68	8	681275	6.1094	5e-10
WWP2	16	69791187	69977144	119	11	681275	6.1094	5e-10
AARS	16	70284698	70328452	3	2	681275	6.1094	5e-10
DDX19A	16	70375764	70408786	3	1	681275	6.1094	5e-10
RTN4RL1	17	1836471	1933178	59	15	681275	6.1094	5e-10
C17orf107	17	4797948	4807727	3	1	681275	6.1094	5e-10
PIGW	17	34885849	34896717	2	1	681275	6.1094	5e-10
GGNBP2	17	34895737	34947778	20	3	681275	6.1094	5e-10
IGF2BP1	17	47069774	47135007	37	5	681275	6.1094	5e-10
BPTF	17	65816644	65981994	41	2	681275	6.1094	5e-10
C18orf8	18	21078434	21114811	18	3	681275	6.1094	5e-10
NPC1	18	21084648	21171581	44	4	681275	6.1094	5e-10
GIPR	19	46166490	46187217	8	3	681275	6.1094	5e-10
QPCTL	19	46190741	46208748	6	3	681275	6.1094	5e-10
TMEM160	19	47547667	47556882	2	1	681275	6.1094	5e-10
ZC3H4	19	47565944	47622009	18	2	681275	6.1094	5e-10
TNRC6B	22	40435046	40733312	157	11	681275	6.1094	5e-10
API5	11	43328505	43367580	25	9	681275	6.1068	5.0821e-10
HNRNPA1	12	54669480	54682371	5	1	681275	6.0985	5.3526e-10
MUSTN1	3	52865631	52874235	5	2	681275	6.0941	5.5024e-10
CAMKK2	12	121673995	121741111	42	10	681275	6.0908	5.6186e-10
DGKI	7	137072885	137536609	343	33	681275	6.087	5.7518e-10
MYH15	3	108097716	108253169	152	20	681275	6.0852	5.8169e-10
TWF2	3	52261126	52278183	9	3	681275	6.0819	5.9381e-10
PRRC2C	1	171449652	171564150	97	10	681275	6.0781	6.0799e-10
CCDC34	11	27358561	27389795	22	5	681275	6.0737	6.2488e-10
TTC34	1	2571307	2711230	3	1	681275	6.0708	6.3647e-10
LYSMD2	15	52013761	52048650	24	3	681275	6.0703	6.3819e-10
FSTL5	4	162303544	163090186	703	74	681275	6.0672	6.5093e-10
COQ4	9	131079791	131097851	4	2	681275	6.0671	6.5118e-10
CDH7	18	63412488	63549675	159	13	681275	6.0648	6.606e-10
SLC25A22	11	788975	803269	4	1	681275	6.0637	6.6499e-10
SLC6A4	17	28519837	28567986	32	7	681275	6.0629	6.6832e-10
KLC1	14	104090525	104169388	38	4	681275	6.0604	6.7873e-10
FAM155A	13	107819379	108524460	864	113	681275	6.0567	6.9469e-10
ANKRD29	18	21178477	21247849	29	8	681275	6.0549	7.0236e-10
FLRT1	11	63798442	63888155	74	16	681275	6.0489	7.2918e-10
LDB2	4	16501664	16905424	361	60	681275	6.0479	7.3376e-10
COBLL1	2	165535195	165703678	183	17	681275	6.0432	7.5554e-10
MAP2K1	15	66674182	66785382	72	9	681275	6.0418	7.6191e-10
SPAG7	17	4861021	4876132	10	4	681275	6.0376	7.8201e-10
SLC41A1	1	205756721	205787887	20	5	681275	6.0375	7.8261e-10
FNDC5	1	33326369	33343093	9	3	681275	6.0368	7.8608e-10
C3orf38	3	88193875	88208615	12	1	681275	6.0338	8.0069e-10
ERAP1	5	96095014	96154848	121	15	681275	6.0323	8.0798e-10
ZBTB48	1	6635051	6650840	6	3	681275	6.0316	8.1156e-10
NSRP1	17	28438821	28514993	29	3	681275	6.0259	8.407e-10
TMOD3	15	52116825	52205835	79	3	681275	6.0235	8.5322e-10
NADK	1	1681171	1716508	3	1	681275	6.0218	8.6229e-10
TBX15	1	119424166	119537179	123	16	681275	6.0217	8.6276e-10
AP3M1	10	75878515	75915826	37	3	681275	6.021	8.6688e-10
AP1S1	7	100792685	100806057	11	3	681275	6.0195	8.7479e-10
BBX	3	107236783	107531676	217	20	681275	6.0023	9.7244e-10
ZNF664	12	124452699	124501486	28	2	681275	5.9971	1.0041e-09
PTRHD1	2	25011636	25021251	6	2	681275	5.995	1.0175e-09
DHODH	16	72037643	72060816	25	5	681275	5.9933	1.0278e-09
C3orf18	3	50593956	50613458	4	1	681275	5.9911	1.042e-09
RFTN2	2	198434024	198545774	43	4	681275	5.9894	1.0531e-09
MAK16	8	33337685	33360278	22	3	681275	5.9892	1.0542e-09
CCDC17	1	46084216	46095424	15	2	681275	5.9888	1.0567e-09
PIDD1	11	797679	814872	6	2	681275	5.9874	1.0659e-09
FPGT-TNNI3K	1	74658896	75011616	280	29	681275	5.9865	1.0723e-09
CSE1L	20	47657783	47714997	39	5	681275	5.9848	1.0833e-09
UBE2W	8	74690832	74796145	26	4	681275	5.9846	1.0844e-09
SMG6	17	1961633	2212069	203	12	681275	5.9845	1.0854e-09
GPBP1L1	1	46091476	46158782	42	2	681275	5.9837	1.0907e-09
LPPR1	9	103786031	104088917	370	36	681275	5.9828	1.0967e-09
TMEM52	1	1847529	1855740	1	1	681275	5.9823	1.1e-09
HOXB6	17	46671599	46687343	11	3	681275	5.9821	1.1016e-09
PLCL1	2	198664426	199016108	218	12	681275	5.9799	1.1164e-09
OPRM1	6	154326631	154569501	324	32	681275	5.9777	1.1317e-09
SCYL1	11	65287537	65307682	3	2	681275	5.9632	1.2368e-09
LOC101928499	15	53090863	53102139	16	3	681275	5.9631	1.2374e-09
NASP	1	46044660	46086078	20	2	681275	5.9626	1.2414e-09
BUD31	7	99001243	99018739	9	3	681275	5.9589	1.2695e-09
ACP2	11	47259353	47275457	15	3	681275	5.9586	1.2717e-09
CHD3	17	7783096	7817575	12	5	681275	5.9574	1.2816e-09
BOLL	2	198590103	198656036	20	3	681275	5.9551	1.2996e-09
FUS	16	31186431	31207692	3	1	681275	5.9488	1.351e-09
ADAM10	15	58885903	59047177	109	9	681275	5.9446	1.3859e-09
NUP210	3	13356230	13466819	111	7	681275	5.9413	1.4138e-09
SEPSECS	4	25120127	25167204	21	5	681275	5.9393	1.4314e-09
DCAF12	9	34084881	34131771	29	5	681275	5.9388	1.4352e-09
MEF2C	5	88012558	88204922	113	13	681275	5.9388	1.4353e-09
PSMB7	9	127114244	127182752	43	5	681275	5.9388	1.436e-09
SLIT3	5	168087238	168733133	822	108	681275	5.9343	1.4754e-09
CAST	5	95992741	96111887	138	21	681275	5.9316	1.4997e-09
NCAM1	11	112826969	113150658	416	32	681275	5.9282	1.5316e-09
EIF5A2	3	170604704	170631426	9	2	681275	5.9254	1.5578e-09
CD151	11	827952	840340	8	2	681275	5.9254	1.5582e-09
TTLL4	2	219570558	219621639	35	2	681275	5.9241	1.5701e-09
EXT1	8	118810102	119129058	480	39	681275	5.924	1.5709e-09
FAM150B	2	278061	294002	11	2	681275	5.9225	1.5851e-09
GRIN3A	9	104330134	104505862	279	15	681275	5.9214	1.5961e-09
MCC	5	112356296	112829527	630	40	681275	5.9207	1.6031e-09
MYBPHL	1	109833487	109854663	17	4	681275	5.9202	1.6075e-09
PDE4C	19	18317271	18364010	22	4	681275	5.9196	1.614e-09
GNL3	3	52714936	52730013	9	1	681275	5.9191	1.6185e-09
RAD54L2	3	51570596	51699134	17	4	681275	5.9174	1.6358e-09
RTN4	2	55197825	55312770	140	14	681275	5.9158	1.6517e-09
ANKRD28	3	15707243	15906053	134	5	681275	5.9152	1.6576e-09
HSD3B7	16	30990949	31001973	5	1	681275	5.9143	1.6663e-09
CDKAL1	6	20529688	21234135	846	56	681275	5.9124	1.6855e-09
CCDC92	12	124419455	124462373	27	2	681275	5.912	1.6897e-09
RQCD1	2	219428303	219462658	26	2	681275	5.9112	1.6981e-09
FARS2	6	5256251	5773316	616	83	681275	5.9067	1.7456e-09
AATK	17	79082785	79144877	28	9	681275	5.9055	1.758e-09
TMEM120A	7	75614655	75628992	6	3	681275	5.904	1.7735e-09
ADGRB3	6	69340210	70100903	758	46	681275	5.902	1.796e-09
PSMG1	21	40447576	40560440	145	18	681275	5.9005	1.8117e-09
APEH	3	49706427	49722436	7	2	681275	5.8992	1.8259e-09
PPM1K	4	89177261	89210983	17	3	681275	5.897	1.8511e-09
MYO1E	15	59426668	59670071	242	34	681275	5.8968	1.8532e-09
KIAA1524	3	108267216	108313491	19	5	681275	5.8956	1.8665e-09
PLAGL2	20	30778807	30800546	8	2	681275	5.8948	1.8752e-09
NEK4	3	52743296	52809965	25	3	681275	5.8944	1.88e-09
CCDC47	17	61821110	61856088	13	2	681275	5.8944	1.88e-09
SLC38A3	3	50237692	50259906	8	3	681275	5.8944	1.8804e-09
SLC7A6	16	68293419	68337226	16	2	681275	5.891	1.9193e-09
GRIA1	5	152865084	153194929	488	47	681275	5.8909	1.9205e-09
TTC17	11	43375435	43517983	98	15	681275	5.8905	1.9257e-09
RPAIN	17	5317961	5337840	24	2	681275	5.89	1.9304e-09
ATP13A2	1	17310953	17343467	12	3	681275	5.8898	1.9331e-09
MAP3K3	17	61694404	61775170	32	1	681275	5.8896	1.9351e-09
EFCAB5	17	28251874	28436970	70	4	681275	5.8893	1.9387e-09
MACROD1	11	63764506	63938602	123	23	681275	5.8863	1.9743e-09
TCTN1	12	111046832	111088435	9	2	681275	5.8709	2.1673e-09
KCNMA1	10	78627859	79402577	944	111	681275	5.8694	2.1865e-09
SREK1IP1	5	64012475	64069496	40	4	681275	5.8687	2.1956e-09
ZBTB10	8	81392854	81440000	25	4	681275	5.8659	2.2338e-09
UBAP2	9	33920191	34053947	94	9	681275	5.8647	2.2499e-09
SYNDIG1	20	24444835	24648753	157	24	681275	5.8637	2.2628e-09
ETS2	21	40172231	40198379	23	4	681275	5.857	2.357e-09
IQSEC1	3	12937042	13119652	136	28	681275	5.8559	2.3728e-09
PBRM1	3	52577868	52724866	66	3	681275	5.855	2.3853e-09
RRN3	16	15152379	15193168	7	2	681275	5.8532	2.4106e-09
MAST1	19	12944259	12987266	18	2	681275	5.8509	2.4449e-09
SLA2	20	35239422	35279619	6	3	681275	5.8508	2.4458e-09
CCK	3	42297815	42312662	18	5	681275	5.8476	2.494e-09
LOC728392	17	5401247	5410042	1	1	681275	5.8472	2.5e-09
C16orf62	16	19561737	19713985	139	21	681275	5.8469	2.5047e-09
ZFYVE21	14	104177081	104201505	10	3	681275	5.8465	2.51e-09
RPL4	15	66790153	66821870	21	5	681275	5.8434	2.5573e-09
NBEAL1	2	203874597	204092601	83	7	681275	5.8415	2.5862e-09
UBTF	17	42280901	42303994	7	2	681275	5.8414	2.5879e-09
PRMT6	1	107594267	107603416	10	2	681275	5.8385	2.6339e-09
HCRTR1	1	32078290	32094714	12	2	681275	5.8377	2.646e-09
GADD45G	9	92214913	92222970	12	2	681275	5.8299	2.7736e-09
GRB14	2	165347823	165483360	98	15	681275	5.8253	2.8508e-09
GALNT16	14	69721681	69822690	120	22	681275	5.8244	2.8667e-09
AMBRA1	11	46416462	46620619	34	2	681275	5.8132	3.0644e-09
CTNNB1	3	41231401	41283439	33	3	681275	5.8099	3.1252e-09
EBF1	5	158121416	158531788	328	36	681275	5.8089	3.1434e-09
CWC27	5	64059755	64316090	200	14	681275	5.8085	3.1522e-09
SCN2A	2	165981659	166250320	260	27	681275	5.8053	3.2125e-09
CSNK1G2	19	1936148	1982837	25	5	681275	5.804	3.2375e-09
ALPK1	4	113213480	113365274	166	29	681275	5.8022	3.2723e-09
SPDYA	2	29028462	29074976	10	2	681275	5.7971	3.373e-09
SIM1	6	100831391	100917805	84	12	681275	5.7951	3.4139e-09
GID8	20	61564421	61581327	10	3	681275	5.7946	3.4234e-09
KRTAP29-1	17	39456578	39464103	8	2	681275	5.7922	3.4727e-09
DPYSL4	10	133993564	134020780	19	4	681275	5.7915	3.489e-09
CACNA1C	12	2074952	2808615	687	90	681275	5.7899	3.5222e-09
MAP6D1	3	183532164	183548393	22	3	681275	5.7897	3.5264e-09
TRMT61A	14	103990509	104004910	10	3	681275	5.7884	3.5532e-09
POFUT1	20	30790625	30827967	12	3	681275	5.7883	3.5559e-09
NOX4	11	89056021	89327779	151	19	681275	5.7859	3.6071e-09
GALNT10	5	153565295	153802044	358	34	681275	5.7815	3.7012e-09
IGLON5	19	51810102	51835602	8	3	681275	5.7795	3.7454e-09
TUBA4A	2	220112933	220124330	6	2	681275	5.7762	3.8201e-09
KCNB2	8	73444626	73852084	504	39	681275	5.7753	3.8404e-09
HPCA	1	33346688	33361747	5	2	681275	5.7709	3.9434e-09
CCND1	11	69450873	69470742	6	2	681275	5.7696	3.9737e-09
RGS19	20	62703034	62716356	5	2	681275	5.7683	4.0028e-09
PLCH2	1	2402754	2438464	20	5	681275	5.7683	4.0032e-09
GLS2	12	56863228	56887198	13	2	681275	5.7662	4.0549e-09
HRH1	3	11173779	11306439	80	16	681275	5.7662	4.055e-09
ARPC1A	7	98918496	98965385	10	3	681275	5.7651	4.0796e-09
RFT1	3	53120999	53169480	40	3	681275	5.764	4.1067e-09
RSU1	10	16631115	16864509	249	43	681275	5.7556	4.3169e-09
IKZF4	12	56396268	56433719	8	2	681275	5.7554	4.3215e-09
LEO1	15	52228722	52268995	20	2	681275	5.7552	4.3279e-09
KMT2D	12	49411258	49458935	12	2	681275	5.754	4.3587e-09
ABHD12	20	25273879	25376618	43	2	681275	5.7498	4.4683e-09
ADCY6	12	49158475	49187820	15	3	681275	5.7469	4.5447e-09
TLX3	5	170731288	170740638	4	2	681275	5.7455	4.5832e-09
LRRC55	11	56944221	56960688	25	5	681275	5.7424	4.6661e-09
GINS1	20	25383323	25430691	26	3	681275	5.7411	4.702e-09
ADCY5	3	122999643	123172924	103	11	681275	5.7378	4.7961e-09
SNX11	17	46179911	46201609	15	3	681275	5.7366	4.8284e-09
A3GALT2	1	33770867	33791699	17	3	681275	5.736	4.8458e-09
DCUN1D4	4	52695010	52784503	40	3	681275	5.7339	4.9084e-09
PDE4D	5	58263365	59788925	1323	101	681275	5.7338	4.9111e-09
ZNF142	2	219501139	219529355	21	3	681275	5.7312	4.9849e-09
LRRC25	19	18500447	18513428	6	3	681275	5.7287	5.0594e-09
BCS1L	2	219519379	219529666	8	2	681275	5.7266	5.1224e-09
C17orf58	17	65985717	65994765	2	1	681275	5.7228	5.2402e-09
AMIGO2	12	47467990	47478734	6	2	681275	5.7221	5.26e-09
BAD	11	64035800	64057176	7	3	681275	5.7191	5.3539e-09
RPL10A	6	35431178	35440058	8	2	681275	5.7189	5.3623e-09
RMDN1	8	87478127	87531567	45	4	681275	5.7181	5.3845e-09
CMIP	16	81473775	81746867	339	53	681275	5.7181	5.3875e-09
NOS3	7	150683144	150713187	11	4	681275	5.717	5.4216e-09
ARHGAP1	11	46697125	46727215	10	3	681275	5.7152	5.4794e-09
PA2G4	12	56493103	56509194	6	2	681275	5.714	5.5169e-09
FAM19A2	12	62100529	62591620	564	57	681275	5.7135	5.5323e-09
BRWD1	21	40554602	40690745	116	8	681275	5.7133	5.5396e-09
PACRG	6	163143164	163738024	619	84	681275	5.7126	5.5627e-09
L3MBTL3	6	130334728	130464094	120	12	681275	5.7123	5.5727e-09
CDIPT	16	29868178	29879801	1	1	681275	5.7115	5.6e-09
PRIMA1	14	94183144	94259766	63	19	681275	5.7044	5.8362e-09
TBC1D10B	16	30366922	30386522	6	2	681275	5.7044	5.8362e-09
ATG9A	2	220082602	220099387	13	2	681275	5.6931	6.2384e-09
VIL1	2	219278838	219315748	12	1	681275	5.6922	6.2705e-09
IQCH	15	67542138	67795642	144	11	681275	5.6917	6.2882e-09
SLC4A10	2	162475699	162843286	218	22	681275	5.6916	6.292e-09
CORO6	17	27940274	27954926	3	1	681275	5.6903	6.3393e-09
PDAP1	7	98990796	99011305	10	3	681275	5.6843	6.5659e-09
LOC101927853	11	65588993	65605968	5	2	681275	5.6823	6.6445e-09
KIAA0391	14	35586527	35744784	100	14	681275	5.6819	6.6589e-09
PLCB4	20	9044357	9462963	352	44	681275	5.6813	6.6819e-09
DAB1	1	57458953	58721211	1409	136	681275	5.6813	6.6821e-09
SMIM21	18	73120327	73144589	43	6	681275	5.6802	6.7263e-09
YME1L1	10	27397540	27448349	60	6	681275	5.6799	6.7397e-09
HEY2	6	126061211	126083915	12	2	681275	5.6784	6.7962e-09
PHC2	1	33787724	33846194	48	6	681275	5.6692	7.1714e-09
PPFIA3	19	49617646	49655787	30	5	681275	5.669	7.1828e-09
NINL	20	25431833	25571167	104	9	681275	5.668	7.2222e-09
SLC7A6OS	16	68316543	68349868	17	2	681275	5.667	7.2674e-09
CPEB4	5	173310331	173388813	63	10	681275	5.6648	7.3607e-09
KDM4C	9	6715863	7177148	690	62	681275	5.6637	7.4064e-09
ARPP21	3	35675666	35837488	150	17	681275	5.6614	7.5093e-09
PLEKHA5	12	19277626	19530834	137	16	681275	5.6605	7.5487e-09
RERE	1	8410964	8882699	256	11	681275	5.6592	7.6042e-09
TTI2	8	33354527	33375703	35	4	681275	5.6567	7.7137e-09
SREBF2	22	42224083	42304812	54	11	681275	5.6556	7.7645e-09
HIVEP3	1	41970536	42506596	463	40	681275	5.6505	7.9977e-09
DAGLB	7	6447247	6492837	27	5	681275	5.6487	8.084e-09
LRRC1	6	53654295	53790990	163	13	681275	5.6481	8.1097e-09
ABCB6	2	220072988	220088712	10	3	681275	5.6476	8.1361e-09
EXOG	3	38532763	38585221	60	5	681275	5.6437	8.3197e-09
PDIA3	15	44033326	44066304	16	2	681275	5.6432	8.3465e-09
ZNFX1	20	47860937	47899756	27	5	681275	5.6409	8.4578e-09
NCR3LG1	11	17368279	17400368	21	4	681275	5.6408	8.465e-09
IFT57	3	107878159	107946417	102	4	681275	5.6406	8.4741e-09
PRR15L	17	46027833	46040252	12	4	681275	5.634	8.8029e-09
PRKAG1	12	49394555	49418012	6	1	681275	5.6324	8.8847e-09
RPAP2	1	92759522	92855232	37	5	681275	5.6304	8.9888e-09
VPRBP	3	51431798	51539018	11	3	681275	5.6296	9.032e-09
DNAJB2	2	220139040	220153122	6	1	681275	5.6293	9.0479e-09
ENHO	9	34519540	34528037	3	2	681275	5.625	9.2755e-09
PEF1	1	32093963	32115838	13	2	681275	5.6216	9.4594e-09
SLC25A37	8	23381363	23434476	81	14	681275	5.621	9.4948e-09
RNF25	2	219527087	219541781	16	3	681275	5.6195	9.5775e-09
FAM159B	5	63981135	64015517	22	3	681275	5.6195	9.5779e-09
WWP1	8	87349965	87481681	89	8	681275	5.6184	9.6356e-09
UBXN7	3	196078245	196164411	20	4	681275	5.6179	9.6655e-09
RNF167	17	4838328	4850017	9	3	681275	5.614	9.8823e-09
HOXB5	17	46667119	46676103	5	2	681275	5.6132	9.9308e-09
TMEM126B	11	85334617	85349083	16	4	681275	5.6131	9.9374e-09
DIDO1	20	61507590	61574304	57	8	681275	5.6123	9.9799e-09
CLDN23	8	8554666	8563117	7	2	681275	5.6112	1.0048e-08
FIBP	11	65649711	65661010	5	1	681275	5.6099	1.0122e-08
PTK2B	8	27163999	27318408	186	14	681275	5.6089	1.0182e-08
TLR9	3	52253596	52265179	5	2	681275	5.6082	1.0225e-08
TRMT2A	22	20097889	20109818	8	3	681275	5.607	1.0293e-08
KRTAP16-1	17	39462452	39470505	14	2	681275	5.6066	1.0316e-08
ENO3	17	4848404	4861926	8	3	681275	5.6056	1.0377e-08
TARDBP	1	11067462	11087049	10	2	681275	5.6017	1.0614e-08
RAB3A	19	18306109	18319874	6	2	681275	5.6003	1.0699e-08
PDZK1IP1	1	47647761	47660771	3	1	681275	5.5994	1.0754e-08
CHST10	2	101006822	101039130	32	4	681275	5.5989	1.0783e-08
POU2F2	19	42588762	42641625	6	2	681275	5.5962	1.0952e-08
NR1I2	3	119494331	119553795	63	13	681275	5.5886	1.1446e-08
CALB2	16	71387616	71425841	31	5	681275	5.588	1.1483e-08
MASP2	1	11085080	11112296	10	1	681275	5.5865	1.1582e-08
ULK3	15	75126959	75140552	11	2	681275	5.5852	1.1674e-08
TOX3	16	52470182	52586714	61	10	681275	5.5842	1.1741e-08
HSPA12A	10	118429203	118614693	180	26	681275	5.5827	1.1839e-08
PHF7	3	52439577	52459157	7	2	681275	5.5823	1.1871e-08
ACVR2B	3	38490790	38536133	32	3	681275	5.5814	1.1926e-08
JAKMIP3	10	133874367	133999982	153	24	681275	5.5797	1.2048e-08
ABCE1	4	146014156	146052176	8	2	681275	5.5796	1.2056e-08
B3GNT4	12	122683228	122694177	2	1	681275	5.5792	1.2084e-08
CISH	3	50642385	50654262	5	1	681275	5.5759	1.2313e-08
KLF1	19	12993736	13003017	4	2	681275	5.5731	1.2509e-08
ZNF839	14	102778714	102811011	20	5	681275	5.5715	1.2631e-08
NCOA6	20	33301078	33418433	50	5	681275	5.5704	1.2706e-08
SUGP1	19	19385820	19436321	26	5	681275	5.5697	1.2759e-08
CDC42SE1	1	151021947	151037125	7	2	681275	5.5653	1.3087e-08
SNF8	17	47005958	47027484	13	2	681275	5.5646	1.3141e-08
ZFHX3	16	72815284	73097534	192	41	681275	5.5643	1.3163e-08
TRIM47	17	73868742	73879683	2	1	681275	5.5611	1.3403e-08
TYW5	2	200792134	200825459	26	5	681275	5.5598	1.3504e-08
LRRC66	4	52858306	52891477	16	3	681275	5.558	1.3647e-08
HARBI1	11	46623356	46643933	1	1	681275	5.5535	1.4e-08
OR4C12	11	50001509	50009071	8	3	681275	5.5528	1.4059e-08
MAPKAPK3	3	50644293	50688228	21	2	681275	5.5519	1.4129e-08
SNX19	11	130744266	130791382	102	7	681275	5.5511	1.4194e-08
HCAR1	12	123210653	123220129	2	1	681275	5.5499	1.429e-08
VPS33A	12	122712611	122756068	10	2	681275	5.5494	1.433e-08
GLT8D1	3	52727000	52745099	13	2	681275	5.5483	1.4422e-08
EHBP1	2	62895986	63275122	128	12	681275	5.5481	1.4443e-08
HYAL3	3	50328759	50341899	4	2	681275	5.5434	1.4835e-08
UBE2Z	17	46980731	47007922	16	2	681275	5.5431	1.4857e-08
EPHB1	3	134509099	134980809	552	58	681275	5.5428	1.488e-08
DEFB135	8	11834830	11843599	13	4	681275	5.5415	1.4995e-08
GGT7	20	33431023	33465661	9	2	681275	5.5412	1.5018e-08
AKAP6	14	32793479	33303768	548	76	681275	5.5377	1.5322e-08
GRIK5	19	42500968	42579278	10	3	681275	5.5363	1.5446e-08
GALNT4	12	89911689	89923583	11	3	681275	5.5361	1.5462e-08
ADK	10	75905943	76470561	298	11	681275	5.5301	1.6e-08
SEZ6L2	16	29880980	29915585	6	2	681275	5.5301	1.6005e-08
SIGLECL1	19	51749332	51774082	40	5	681275	5.525	1.6473e-08
KCNJ11	11	17405295	17415878	12	3	681275	5.5249	1.6481e-08
PHACTR1	6	12711888	13291976	561	44	681275	5.5248	1.6494e-08
PPP1R13B	14	104198588	104320116	66	4	681275	5.5206	1.6896e-08
SORT1	1	109850687	109945563	43	2	681275	5.5186	1.7084e-08
RPL22L1	3	170581164	170593045	6	2	681275	5.5173	1.7209e-08
RBMS1	2	161127162	161355366	120	11	681275	5.5108	1.7863e-08
VCL	10	75752836	75881418	61	7	681275	5.508	1.8146e-08
CCDC57	17	80057833	80175705	94	3	681275	5.5079	1.8161e-08
SCAMP2	15	75135697	75170670	13	4	681275	5.5049	1.8474e-08
C19orf73	19	49620154	49627397	4	2	681275	5.5038	1.8582e-08
ZC3H10	12	56507030	56518643	7	3	681275	5.4939	1.9653e-08
RPS26	12	56430686	56439507	2	1	681275	5.4923	1.9835e-08
DUSP26	8	33447348	33462546	6	2	681275	5.4921	1.9855e-08
PPARG	3	12324349	12477355	129	12	681275	5.492	1.9871e-08
PPIP5K1	15	43824160	43887451	9	2	681275	5.4919	1.9882e-08
FUT10	8	33226557	33335664	103	12	681275	5.4887	2.0242e-08
SETBP1	18	42253849	42649975	303	43	681275	5.4881	2.032e-08
TSSK6	19	19623528	19631469	4	1	681275	5.4852	2.0655e-08
ELL3	15	44063298	44074502	5	2	681275	5.484	2.0794e-08
CNTN4	3	2135550	3101145	1264	182	681275	5.4832	2.0891e-08
LOC100506944	3	88382565	88517799	114	9	681275	5.4785	2.1452e-08
GPC6	13	93874078	95061774	1232	119	681275	5.4765	2.169e-08
ZSWIM7	17	15878374	15908006	13	2	681275	5.4757	2.1785e-08
PRUNE	1	150975867	151009689	24	6	681275	5.4736	2.205e-08
CKB	14	103984495	103994196	2	1	681275	5.473	2.212e-08
PRPH2	6	42662833	42695692	33	4	681275	5.4684	2.27e-08
ANKK1	11	113253513	113272640	25	4	681275	5.4676	2.2806e-08
TM6SF2	19	19373341	19389074	12	3	681275	5.463	2.3414e-08
BMP8A	1	39952318	39997041	16	5	681275	5.4605	2.3743e-08
AKR1A1	1	46011455	46037223	10	2	681275	5.459	2.3941e-08
DDC	7	50524634	50638154	202	19	681275	5.4582	2.4048e-08
PIGF	2	46806913	46849251	41	7	681275	5.4576	2.4131e-08
MDGA2	14	47307326	48149157	923	54	681275	5.4566	2.427e-08
TCF20	22	42554519	42669768	81	9	681275	5.4562	2.4321e-08
MFAP1	15	44095233	44121951	14	2	681275	5.4548	2.4509e-08
ZNF768	16	30533822	30543821	2	1	681275	5.4525	2.4836e-08
RPL5	1	93292594	93308981	7	2	681275	5.4521	2.4886e-08
ABCG4	11	119014750	119034875	9	2	681275	5.451	2.5038e-08
PAX5	9	36831772	37039476	260	34	681275	5.4508	2.5066e-08
TNKS1BP1	11	57065603	57097485	9	3	681275	5.4507	2.5092e-08
SF3B1	2	198255198	198304815	14	3	681275	5.4482	2.5434e-08
FAM131A	3	184048717	184065563	6	3	681275	5.4461	2.5737e-08
SP4	7	21462689	21555940	91	13	681275	5.446	2.5756e-08
SGCB	4	52884252	52909485	10	2	681275	5.4459	2.5773e-08
LCTL	15	66838306	66863317	16	5	681275	5.4457	2.5802e-08
OTUD7A	15	31772384	32167875	280	21	681275	5.4452	2.5869e-08
LYZL4	3	42437075	42457125	12	3	681275	5.4444	2.5987e-08
STRADA	17	61778692	61824330	22	3	681275	5.4444	2.5991e-08
CREBZF	11	85367108	85381182	10	3	681275	5.4443	2.6006e-08
C2orf69	2	200770979	200794496	9	2	681275	5.4443	2.6012e-08
SLIT2	4	20249566	20623684	274	53	681275	5.4441	2.6037e-08
WDR76	15	44114112	44162117	21	3	681275	5.4405	2.6572e-08
FEZ2	2	36777897	36830333	59	3	681275	5.4399	2.666e-08
NT5DC2	3	52556885	52574093	10	1	681275	5.4357	2.7283e-08
RASGRF1	15	79250789	79388215	120	28	681275	5.4355	2.7322e-08
CCNL1	3	156862791	156883482	9	2	681275	5.4352	2.7368e-08
CNTNAP2	7	145808453	148119590	2780	180	681275	5.4326	2.7776e-08
BTD	3	15637864	15690647	25	5	681275	5.4319	2.7875e-08
PYGB	20	25223706	25280148	44	4	681275	5.4319	2.7876e-08
HMGB4	1	34321076	34331892	6	2	681275	5.4235	2.9219e-08
HSPE1-MOB4	2	198359721	198419923	17	3	681275	5.4229	2.9316e-08
PANK4	1	2438475	2463061	11	2	681275	5.4195	2.9882e-08
INPP4B	4	142947681	143772604	704	52	681275	5.4159	3.0486e-08
CSDE1	1	115258034	115305671	26	3	681275	5.4152	3.0614e-08
AEBP2	12	19587608	19676673	113	14	681275	5.4139	3.0831e-08
ASB16	17	42243074	42258150	7	2	681275	5.4132	3.0959e-08
RIOK3	18	21027787	21064604	22	6	681275	5.4125	3.1069e-08
PARP6	15	72532022	72569885	22	4	681275	5.4119	3.1186e-08
WDPCP	2	63347018	63820867	327	11	681275	5.407	3.2042e-08
IL31	12	122655077	122663746	6	2	681275	5.4061	3.2197e-08
MTSS1L	16	70693607	70724954	12	3	681275	5.4061	3.2198e-08
RAB1B	11	66031056	66046463	6	2	681275	5.4047	3.2452e-08
SNRPD2	19	46189212	46200569	2	1	681275	5.4038	3.2615e-08
GIP	17	47034418	47050955	7	1	681275	5.4025	3.2853e-08
UNCX	7	1267654	1278113	1	1	681275	5.4017	3.3e-08
CWH43	4	48983264	49065596	34	2	681275	5.3998	3.3353e-08
ANTXR2	4	80821271	80999626	113	12	681275	5.394	3.4449e-08
RAD54B	8	95382688	95492343	88	8	681275	5.3934	3.4576e-08
FXR1	3	180625096	180702041	38	4	681275	5.3932	3.4601e-08
SERINC4	15	44084872	44097295	5	2	681275	5.3919	3.4858e-08
SUFU	10	104258719	104394714	103	6	681275	5.3869	3.5844e-08
MYT1L	2	1791385	2340147	419	52	681275	5.3812	3.7003e-08
C2orf47	2	200815040	200830348	17	4	681275	5.3793	3.7384e-08
TP53BP1	15	43693762	43807707	60	5	681275	5.3777	3.7726e-08
ANKRD26	10	27282554	27394427	73	9	681275	5.3775	3.7756e-08
JMJD1C	10	64925483	65230880	177	11	681275	5.3769	3.7898e-08
PCDHGC5	5	140863808	140894046	21	5	681275	5.373	3.8713e-08
GSAP	7	76938568	77050719	123	17	681275	5.3723	3.887e-08
TRIM65	17	73883541	73898084	5	2	681275	5.3696	3.9452e-08
NSFL1C	20	1421307	1453345	27	5	681275	5.3613	4.1305e-08
CELA2B	1	15797596	15819395	13	3	681275	5.3609	4.1412e-08
ADGRB2	1	32191218	32235494	13	3	681275	5.359	4.1843e-08
MAP1LC3A	20	33129688	33149649	7	2	681275	5.3589	4.1874e-08
KLHL24	3	183348398	183403807	50	2	681275	5.358	4.2071e-08
CCSER1	4	91043684	92524870	982	100	681275	5.3558	4.2598e-08
ZNF101	19	19773962	19793235	9	3	681275	5.3554	4.269e-08
LRP4	11	46876768	46945173	32	4	681275	5.3542	4.2966e-08
GCAT	22	38198906	38214683	15	3	681275	5.3538	4.3054e-08
OPRL1	20	62706451	62733496	10	3	681275	5.3523	4.343e-08
HCAR2	12	123184340	123199392	1	1	681275	5.3499	4.4e-08
TANGO2	22	19999554	20054949	46	10	681275	5.3495	4.4106e-08
TMEM196	7	19757438	19817404	94	8	681275	5.3493	4.4159e-08
RPL10L	14	47118713	47126041	8	2	681275	5.3476	4.4572e-08
SP1	12	53768979	53811730	15	3	681275	5.3453	4.5127e-08
UMOD	16	20342873	20369200	21	4	681275	5.342	4.5968e-08
MDK	11	46397334	46406887	1	1	681275	5.3419	4.6e-08
FREM1	9	14733164	14915993	292	47	681275	5.3411	4.6184e-08
UBQLN4	1	156001445	156028613	7	3	681275	5.3382	4.6948e-08
NRBF2	10	64888007	64916286	14	3	681275	5.3373	4.718e-08
HNF4G	8	76447203	76480569	61	6	681275	5.3371	4.723e-08
KDM3B	5	137683285	137774216	46	6	681275	5.3362	4.7465e-08
NFU1	2	69621745	69669760	27	2	681275	5.336	4.7521e-08
SYT16	14	62326567	62575415	276	33	681275	5.3327	4.8385e-08
FAM73A	1	78240309	78346725	25	6	681275	5.3322	4.8509e-08
PARK2	6	161767090	163153834	1672	159	681275	5.3322	4.8519e-08
MED24	17	38173850	38215889	23	4	681275	5.3312	4.8786e-08
GPR149	3	154053961	154152504	108	12	681275	5.3302	4.9047e-08
ZC3HAV1	7	138726766	138799466	59	11	681275	5.3298	4.9174e-08
TSKU	11	76488357	76510698	13	3	681275	5.3292	4.9313e-08
PAPPA	9	118911071	119166100	181	30	681275	5.3232	5.097e-08
GLTP	12	110287248	110323293	17	5	681275	5.3207	5.1694e-08
ARFGEF1	8	68084246	68260912	38	5	681275	5.3193	5.2085e-08
SENP2	3	185295284	185350389	29	3	681275	5.3189	5.2184e-08
UBASH3B	11	122521398	122686687	172	40	681275	5.3174	5.2619e-08
ANKS6	9	101492791	101563794	48	6	681275	5.3157	5.3111e-08
ATG13	11	46633826	46699069	10	2	681275	5.3138	5.3692e-08
HAS3	16	69134467	69154122	6	3	681275	5.3126	5.405e-08
CACNB2	10	18424373	18832188	525	66	681275	5.3072	5.5646e-08
SLC10A7	4	147173637	147448123	191	14	681275	5.3072	5.5648e-08
FOXP2	7	113721365	114335327	326	23	681275	5.3069	5.5748e-08
EML2	19	46111158	46153775	21	6	681275	5.3067	5.5802e-08
ZZZ3	1	78026660	78154119	58	7	681275	5.3045	5.6487e-08
FSBP	8	95438440	95454180	16	4	681275	5.3029	5.6983e-08
SYMPK	19	46317200	46371548	41	6	681275	5.2959	5.9209e-08
TRIM72	16	31220342	31238010	2	1	681275	5.2957	5.9286e-08
PYDC1	16	31225783	31233398	2	1	681275	5.2957	5.9286e-08
RTBDN	19	12934791	12951242	10	3	681275	5.2951	5.9479e-08
POU2F3	11	120102349	120192153	67	13	681275	5.2944	5.9702e-08
SLC35G5	8	11183495	11191195	2	1	681275	5.294	5.9824e-08
MOB4	2	198375295	198419923	9	2	681275	5.2919	6.0519e-08
HSPD1	2	198349808	198369998	10	2	681275	5.2914	6.069e-08
STYXL1	7	75624110	75682321	21	4	681275	5.2894	6.1366e-08
KIAA0408	6	127758051	127785535	24	4	681275	5.2873	6.2072e-08
CD2BP2	16	30360587	30371682	2	1	681275	5.2862	6.243e-08
CNNM2	10	104673075	104839844	132	9	681275	5.2827	6.3651e-08
DGKZ	11	46349455	46403604	8	2	681275	5.2812	6.4185e-08
BCL2L13	22	18106621	18215121	86	10	681275	5.2792	6.4868e-08
PIK3R2	19	18258988	18282843	5	2	681275	5.2761	6.5974e-08
PCDHGC3	5	140850569	140894046	31	7	681275	5.2754	6.6221e-08
HTR3D	3	183744332	183758657	13	3	681275	5.2712	6.775e-08
LOC101060391	2	943820	952797	5	2	681275	5.2711	6.7787e-08
ACP1	2	259869	279783	18	3	681275	5.2709	6.7892e-08
CHADL	22	41604361	41641935	40	3	681275	5.2698	6.8271e-08
DEC1	9	117899097	118166423	344	38	681275	5.2695	6.8393e-08
PPRC1	10	103887787	103911590	7	2	681275	5.2692	6.8505e-08
GLP2R	17	9724152	9795769	93	10	681275	5.2674	6.9171e-08
TRIOBP	22	38087995	38174063	47	7	681275	5.2673	6.9234e-08
KRTAP17-1	17	39469669	39476947	12	1	681275	5.2669	6.939e-08
RAP1A	1	112157405	112258307	87	11	681275	5.2662	6.9654e-08
SYPL2	1	110004100	110026264	16	1	681275	5.2622	7.1158e-08
CHFR	12	133415437	133486459	52	7	681275	5.2594	7.2278e-08
PCDHGC4	5	140859741	140894046	25	6	681275	5.2575	7.3032e-08
PNPO	17	46013889	46028174	18	5	681275	5.2565	7.3426e-08
GAB2	11	77924836	78133868	146	3	681275	5.2559	7.3649e-08
DNAJC19	3	180699997	180712562	8	2	681275	5.2554	7.3865e-08
EP300	22	41483614	41577581	44	5	681275	5.2544	7.4269e-08
L3MBTL2	22	41596312	41628776	39	3	681275	5.2537	7.453e-08
YWHAB	20	43509240	43538673	17	2	681275	5.2513	7.55e-08
ARFGEF2	20	47533250	47654730	92	9	681275	5.249	7.6445e-08
PJA2	5	108668910	108750675	53	6	681275	5.2484	7.6709e-08
ZDHHC8	22	20114364	20137030	12	3	681275	5.2426	7.9169e-08
FAF1	1	50905435	51430936	165	16	681275	5.2401	8.0226e-08
SNAPC5	15	66781166	66795146	11	3	681275	5.2394	8.0538e-08
CSRNP3	2	166321157	166547417	170	19	681275	5.2393	8.0612e-08
FAM213B	1	2512899	2524408	4	2	681275	5.2387	8.0854e-08
CIRH1A	16	69161499	69204437	12	3	681275	5.2375	8.1389e-08
DNER	2	230220845	230584286	353	55	681275	5.2363	8.1934e-08
CSF3	17	38166614	38175566	16	3	681275	5.2357	8.2177e-08
NR3C1	5	142655996	143118322	413	48	681275	5.2325	8.3629e-08
SCRN2	17	45913547	45923699	10	4	681275	5.2311	8.423e-08
ZDHHC21	9	14609569	14698480	141	18	681275	5.2296	8.4959e-08
SLC25A11	17	4838925	4848462	8	3	681275	5.2291	8.5174e-08
HMGN1	21	40712741	40726047	12	3	681275	5.229	8.5231e-08
HHLA2	3	108010353	108098632	111	12	681275	5.2282	8.5595e-08
TREM2	6	41124744	41135924	3	2	681275	5.2273	8.6006e-08
SH3GL1	19	4358864	4405565	16	4	681275	5.227	8.615e-08
KRTAP4-8	17	39251733	39259375	1	1	681275	5.2252	8.7e-08
FAM19A5	22	48880288	49149244	386	61	681275	5.2213	8.8859e-08
OARD1	6	41033026	41045207	8	1	681275	5.2211	8.8922e-08
RNF122	8	33403772	33429646	13	2	681275	5.2189	9e-08
PYCARD	16	31211307	31219097	1	1	681275	5.2128	9.3e-08
SGSM3	22	40761571	40807793	13	1	681275	5.2118	9.3517e-08
TSGA13	7	130351986	130377268	15	4	681275	5.2117	9.3552e-08
PREPL	2	44543246	44594001	65	5	681275	5.2107	9.4069e-08
ANKRD6	6	90137897	90345053	155	19	681275	5.2091	9.4864e-08
PTPRG	3	61542243	62282073	839	96	681275	5.208	9.5428e-08
FAM53C	5	137668224	137686918	17	4	681275	5.2065	9.6212e-08
HSPE1	2	198359721	198369687	7	2	681275	5.2058	9.66e-08
C17orf53	17	42214274	42241344	11	2	681275	5.2017	9.8723e-08
MEGF11	15	66186134	66551075	327	54	681275	5.201	9.9097e-08
LAMA2	6	129199286	129839211	653	46	681275	5.2009	9.9148e-08
CRB1	1	197165592	197449085	151	18	681275	5.1978	1.0083e-07
SOGA3	6	127758051	127846938	94	13	681275	5.197	1.0128e-07
DRD2	11	113278817	113351413	78	11	681275	5.1944	1.027e-07
AMHR2	12	53812594	53826939	10	1	681275	5.1922	1.0393e-07
VEGFB	11	63997056	64008236	5	2	681275	5.1907	1.0475e-07
WBP2	17	73840280	73856501	4	2	681275	5.1906	1.0482e-07
PCYT1A	3	195959739	196019623	22	4	681275	5.19	1.0517e-07
KLHL32	6	97367496	97590130	304	22	681275	5.1899	1.052e-07
KCNH6	17	61595695	61627838	11	2	681275	5.1888	1.0581e-07
VGF	7	100804290	100815862	10	2	681275	5.1882	1.0616e-07
H1F0	22	38196114	38204943	9	2	681275	5.1864	1.0722e-07
FASN	17	80034714	80061106	12	3	681275	5.1828	1.0927e-07
IGHMBP2	11	68666319	68709570	53	6	681275	5.1823	1.0961e-07
APOBEC2	6	41015940	41034130	32	3	681275	5.1821	1.0968e-07
SLC3A1	2	44497597	44549463	59	6	681275	5.1813	1.1018e-07
GATAD2A	19	19491642	19621241	55	4	681275	5.1805	1.1063e-07
STK32C	10	133994538	134150377	125	19	681275	5.1772	1.1263e-07
WBP1L	10	104498727	104577522	88	11	681275	5.1768	1.1286e-07
NUDT22	11	63988730	63998991	2	1	681275	5.1765	1.1302e-07
TRPT1	11	63989771	63998726	2	1	681275	5.1765	1.1302e-07
ARHGAP19	10	98980430	99057430	68	7	681275	5.1742	1.1442e-07
SUOX	12	56386043	56400809	3	2	681275	5.1734	1.1491e-07
USP35	11	77894858	77927257	29	4	681275	5.1731	1.1511e-07
SDCCAG8	1	243414307	243664893	146	16	681275	5.172	1.1581e-07
KRTAP4-6	17	39294185	39301739	5	2	681275	5.1718	1.1593e-07
KCNIP4	4	20728734	21955424	1350	119	681275	5.1717	1.1598e-07
CEND1	11	785610	795126	3	1	681275	5.1713	1.1626e-07
CBX4	17	77805455	77818222	4	2	681275	5.171	1.1641e-07
TEX264	3	51700191	51739839	6	1	681275	5.1707	1.1659e-07
NEIL2	8	11622172	11646354	59	11	681275	5.1701	1.17e-07
PSMA6	14	35742811	35788180	47	7	681275	5.17	1.1708e-07
MICALL1	22	38297155	38339965	10	2	681275	5.1687	1.1789e-07
TMEFF2	2	192769115	193064645	230	37	681275	5.1679	1.1838e-07
KRTAP9-8	17	39389270	39396756	5	2	681275	5.1672	1.1883e-07
C6orf62	6	24703589	24726064	14	4	681275	5.1636	1.2111e-07
EYA2	20	45518263	45818992	380	54	681275	5.1624	1.2187e-07
CCDC153	11	119059463	119077160	5	3	681275	5.1611	1.2277e-07
MAU2	19	19426496	19471063	27	4	681275	5.1596	1.2374e-07
TMEM151A	11	66054373	66065635	4	2	681275	5.1592	1.2399e-07
ERC2	3	55540836	56507391	850	59	681275	5.1588	1.2428e-07
USP38	4	144101070	144144641	28	3	681275	5.1522	1.2872e-07
SCAMP1	5	77651339	77778062	89	8	681275	5.1514	1.2931e-07
TUBGCP4	15	43658257	43699758	19	3	681275	5.1474	1.3207e-07
PABPC4	1	40024985	40047522	17	5	681275	5.1463	1.3283e-07
LIMD2	17	61771749	61783527	4	1	681275	5.1457	1.3326e-07
STOML1	15	74274059	74291963	7	2	681275	5.1454	1.335e-07
ONECUT1	15	53047660	53087209	28	7	681275	5.1442	1.3433e-07
ZNF512	2	27800836	27847582	30	3	681275	5.1423	1.3567e-07
TMEM60	7	77421545	77432747	6	2	681275	5.1406	1.3691e-07
NUDT21	16	56461548	56490261	10	3	681275	5.1403	1.3719e-07
TRMT61B	2	29071187	29098175	7	2	681275	5.1396	1.3763e-07
CDHR3	7	105512251	105678377	186	46	681275	5.137	1.3961e-07
RAB29	1	205735614	205749615	24	5	681275	5.1355	1.4067e-07
AP2A2	11	920809	1013745	53	3	681275	5.1349	1.4118e-07
SERF2	15	44064294	44089787	10	3	681275	5.1338	1.4199e-07
NUDCD3	7	44420465	44535474	98	3	681275	5.1334	1.4224e-07
DIAPH1	5	140893088	141003622	37	10	681275	5.1333	1.4234e-07
TMEM241	18	20874477	21022925	83	11	681275	5.1327	1.428e-07
BTRC	10	103108790	103318578	127	7	681275	5.1324	1.4305e-07
MBD2	18	51676471	51756158	39	5	681275	5.1319	1.4339e-07
POU6F1	12	51579219	51616477	21	6	681275	5.13	1.4486e-07
NPY	7	24318807	24332984	42	8	681275	5.1237	1.4978e-07
POU3F3	2	105466969	105474971	1	1	681275	5.1234	1.5e-07
C9orf9	9	135749282	135766919	10	4	681275	5.1215	1.5158e-07
GPR141	7	37565212	37783388	200	17	681275	5.1205	1.5238e-07
KLHL29	2	23603298	23932983	381	55	681275	5.1144	1.5737e-07
PCED1A	20	2814460	2826889	7	3	681275	5.1127	1.5876e-07
MAD1L1	7	1853928	2277583	294	19	681275	5.1121	1.5932e-07
PAX6	11	31804840	31844509	19	3	681275	5.1107	1.6047e-07
TMEM180	10	104216149	104241046	28	4	681275	5.1091	1.6182e-07
KRT38	17	39591121	39602596	31	6	681275	5.1078	1.63e-07
ROGDI	16	4845463	4857951	5	1	681275	5.1055	1.65e-07
ABCG2	4	89009916	89157569	74	15	681275	5.1024	1.6771e-07
PUF60	8	144897014	144916556	3	1	681275	5.1007	1.6921e-07
SLC9B1	4	103804705	103952552	61	3	681275	5.0985	1.7122e-07
SPATA18	4	52912578	52964961	29	4	681275	5.0979	1.7169e-07
ITGAM	16	31266288	31345713	32	4	681275	5.0967	1.7279e-07
CRIM1	2	36578370	36779778	284	30	681275	5.0956	1.7385e-07
HOOK2	19	12872317	12894248	4	2	681275	5.0924	1.7678e-07
LRP1	12	57517282	57608642	23	6	681275	5.0918	1.7737e-07
C2orf16	2	27794389	27807089	6	2	681275	5.0887	1.8028e-07
RANBP1	22	20098461	20116380	12	3	681275	5.0862	1.8269e-07
LDHAL6B	15	59494015	59502287	11	2	681275	5.0861	1.8277e-07
EDNRB	13	78468116	78554664	87	10	681275	5.0857	1.8312e-07
EBF2	8	25697746	25907640	237	39	681275	5.0856	1.8322e-07
BANK1	4	102706764	102997469	213	19	681275	5.0852	1.8359e-07
TBL2	7	72981774	72998013	9	3	681275	5.0852	1.836e-07
TIPIN	15	66627508	66684074	19	5	681275	5.0839	1.8487e-07
KHDC1L	6	73931767	73940175	4	2	681275	5.0809	1.8785e-07
APC	5	112038202	112183436	88	8	681275	5.0805	1.8822e-07
MPV17L2	19	18298986	18309052	6	2	681275	5.0803	1.8846e-07
ANK3	10	61784556	62498284	807	55	681275	5.0794	1.893e-07
PLAGL1	6	144259937	144390736	94	16	681275	5.0783	1.9046e-07
TP53	17	7570220	7595868	12	3	681275	5.0778	1.9093e-07
POU4F2	4	147555045	147565123	4	2	681275	5.0743	1.9447e-07
DIS3L	15	66580633	66627736	24	6	681275	5.0741	1.947e-07
MECR	1	29517885	29562460	45	8	681275	5.0706	1.9827e-07
SLC51A	3	195938383	195961801	14	3	681275	5.0674	2.0169e-07
HYPK	15	44087619	44096287	4	2	681275	5.0673	2.0178e-07
HPS5	11	18298717	18348751	39	4	681275	5.0658	2.033e-07
VPS16	20	2816373	2848878	18	4	681275	5.065	2.0415e-07
DSCAM	21	41382843	42224039	906	114	681275	5.0645	2.0477e-07
WARS2	1	119572339	119688404	111	13	681275	5.0617	2.0777e-07
VGLL4	3	11596043	11767220	192	30	681275	5.0584	2.1137e-07
SMIM4	3	52565002	52576086	7	1	681275	5.056	2.1409e-07
RBMS2	12	56910607	56996359	30	7	681275	5.0549	2.1526e-07
KCNK4	11	64053774	64069003	4	2	681275	5.0515	2.1912e-07
LOC388849	22	20134102	20143748	6	2	681275	5.0506	2.2021e-07
DZIP3	3	108303337	108415193	60	6	681275	5.0469	2.2448e-07
PNOC	8	28169562	28202372	59	7	681275	5.0469	2.2455e-07
SMCO4	11	93210138	93281546	79	11	681275	5.0453	2.2641e-07
GMPPB	3	49757409	49766407	2	1	681275	5.0398	2.3304e-07
RIMS4	20	43378945	43443979	36	5	681275	5.0387	2.3437e-07
MED27	9	134733997	134960274	143	14	681275	5.0361	2.3761e-07
GP1BA	17	4830312	4839825	7	3	681275	5.0345	2.396e-07
GPC1	2	241370115	241408995	16	7	681275	5.0319	2.428e-07
ADSL	22	40737504	40764077	8	2	681275	5.0318	2.4298e-07
POU2F1	1	167185066	167398082	104	11	681275	5.0315	2.4327e-07
DAGLA	11	61442905	61515974	34	6	681275	5.0298	2.4547e-07
MAST4	5	65887176	66466926	606	54	681275	5.0293	2.461e-07
RNF19B	1	33400550	33435467	15	2	681275	5.0283	2.4744e-07
NPW	16	2064521	2072256	2	1	681275	5.0267	2.495e-07
LHCGR	2	48912413	48987880	132	26	681275	5.0263	2.5e-07
SCN5A	3	38588053	38696164	96	21	681275	5.0255	2.511e-07
SPATA19	11	133709017	133720433	15	2	681275	5.0249	2.5182e-07
BTBD11	12	107707197	108054919	354	40	681275	5.0232	2.5404e-07
CENPM	22	42333031	42348155	18	3	681275	5.0221	2.5555e-07
BCL7B	7	72949183	72977065	3	2	681275	5.0212	2.5669e-07
ZNF12	7	6726564	6751566	15	5	681275	5.0191	2.5958e-07
SMIM22	16	4833398	4847992	7	2	681275	5.0183	2.6063e-07
WDR12	2	203743823	203781949	13	3	681275	5.0178	2.6138e-07
YEATS2	3	183410587	183531913	69	4	681275	5.0172	2.622e-07
HOXA13	7	27234999	27244725	11	3	681275	5.0161	2.6364e-07
SPEG	2	220294552	220359854	31	5	681275	5.0142	2.6631e-07
GLYCTK	3	52316836	52330772	6	2	681275	5.0116	2.6987e-07
RNF168	3	196194154	196235639	21	2	681275	5.0106	2.7124e-07
APOC1	19	45412577	45424106	4	2	681275	5.0104	2.7164e-07
LIMD1	3	45631323	45724255	84	12	681275	5.009	2.7353e-07
EPHB2	1	23032263	23243323	145	26	681275	5.0087	2.7395e-07
PMFBP1	16	72151496	72211349	56	7	681275	5.0085	2.7428e-07
HOXA9	7	27200557	27210149	8	3	681275	5.0074	2.758e-07
EPB41L4B	9	111932754	112088021	156	27	681275	5.0074	2.7589e-07
PTPRA	20	2839841	3020816	72	7	681275	5.0033	2.8173e-07
CNGB3	8	87584663	87760903	184	27	681275	5.003	2.8219e-07
C16orf72	16	9180537	9215055	27	4	681275	5.0026	2.8284e-07
QRFP	9	133767315	133774225	7	3	681275	5.0017	2.8407e-07
CYP1A1	15	75010383	75022951	5	3	681275	5.0002	2.8636e-07
DDX20	1	112293190	112311699	13	3	681275	4.9998	2.869e-07
SEPT12	16	4826115	4843522	5	1	681275	4.9977	2.9007e-07
OR4C13	11	49968943	49976471	4	2	681275	4.9961	2.9247e-07
KLHL26	19	18742835	18782808	24	5	681275	4.9931	2.9715e-07
PRDM4	12	108125143	108160049	18	3	681275	4.9895	3.0269e-07
PEAK1	15	77398998	77717446	139	11	681275	4.9882	3.0465e-07
PDDC1	11	765722	782501	6	2	681275	4.9875	3.0585e-07
TGFBRAP1	2	105864361	105951148	103	15	681275	4.9861	3.08e-07
WWC1	5	167714065	167900808	192	42	681275	4.985	3.0981e-07
CISD2	4	103744224	103815464	36	2	681275	4.9849	3.0989e-07
OPN5	6	47744775	47795617	71	7	681275	4.9842	3.1116e-07
CKAP5	11	46763584	46872859	45	5	681275	4.9834	3.1245e-07
MDH1	2	63810743	63835831	20	2	681275	4.9825	3.1389e-07
PLA2G4B	15	42126011	42141846	21	3	681275	4.9816	3.1538e-07
PPP1R14B	11	64010451	64019413	4	1	681275	4.9788	3.1982e-07
TANC1	2	159820146	160090670	279	30	681275	4.9766	3.2356e-07
NQO1	16	69741804	69765849	13	4	681275	4.9765	3.2372e-07
JUND	19	18389063	18397432	4	2	681275	4.975	3.2623e-07
HP	16	72083470	72096455	7	2	681275	4.9739	3.2805e-07
KSR2	12	117889317	118411399	637	103	681275	4.9731	3.2948e-07
KRTAP9-3	17	39383715	39391206	1	1	681275	4.9728	3.3e-07
RPP25	15	75245943	75254775	1	1	681275	4.967	3.4e-07
NR2C2AP	19	19310723	19319238	2	1	681275	4.9661	3.4151e-07
SYNCRIP	6	86316002	86358568	21	4	681275	4.9652	3.4323e-07
UBE2D3	4	103714040	103795050	43	3	681275	4.9626	3.4772e-07
CDH15	16	89233163	89263400	12	4	681275	4.962	3.4881e-07
DACH1	13	72010598	72446330	220	38	681275	4.9591	3.5414e-07
RBBP6	16	24545866	24585684	33	5	681275	4.9547	3.623e-07
CENPE	4	104025463	104124566	64	5	681275	4.953	3.6544e-07
PACS1	11	65832747	66013718	83	7	681275	4.9527	3.6595e-07
STYX	14	53191883	53243207	20	3	681275	4.9526	3.6613e-07
FKBP5	6	35539862	35701360	56	8	681275	4.9508	3.6955e-07
YWHAZ	8	101929304	101970717	23	4	681275	4.9507	3.6981e-07
PKM	15	72489870	72528901	10	2	681275	4.9504	3.7028e-07
PSMC3IP	17	40722828	40734849	4	1	681275	4.9476	3.756e-07
PKD1L3	16	71961941	72038877	84	11	681275	4.9472	3.7653e-07
UBXN6	19	4443503	4462791	7	2	681275	4.9468	3.773e-07
SLC8A1	2	40337786	40744575	545	49	681275	4.9462	3.7844e-07
P2RX4	12	121642664	121673409	29	6	681275	4.9452	3.8039e-07
DNAJC16	1	15848343	15899728	34	4	681275	4.9447	3.8128e-07
LOC100134391	17	71728993	71754196	59	8	681275	4.944	3.8266e-07
DCLK1	13	36341289	36710514	423	64	681275	4.9433	3.84e-07
PHTF2	7	77423109	77588321	72	9	681275	4.9423	3.8606e-07
GRIN2A	16	9845765	10281611	689	38	681275	4.9421	3.8652e-07
CKMT1A	15	43980084	43992920	1	1	681275	4.9403	3.9e-07
CSPG5	3	47602228	47626730	8	1	681275	4.9387	3.9313e-07
NPPC	2	232785305	232796038	6	3	681275	4.9387	3.9317e-07
CYB561D1	1	110031658	110044563	4	1	681275	4.9376	3.9548e-07
ZSCAN29	15	43648870	43668226	13	2	681275	4.9368	3.9717e-07
KIF3B	20	30860443	30924314	27	4	681275	4.9319	4.0717e-07
SORBS1	10	97070030	97326171	341	39	681275	4.9291	4.1313e-07
ZNF423	16	49523015	49896830	346	58	681275	4.928	4.1541e-07
STK35	20	2077528	2130701	67	7	681275	4.9237	4.2467e-07
THUMPD3	3	9399660	9429975	27	4	681275	4.9226	4.2704e-07
PIGL	17	16115509	16231598	37	3	681275	4.9204	4.3184e-07
LOC100996693	2	220354098	220364504	11	2	681275	4.9204	4.3195e-07
GPR12	13	27327837	27339922	8	2	681275	4.9197	4.3329e-07
PKP4	2	159308476	159539441	276	14	681275	4.9168	4.3985e-07
KRT37	17	39575309	39585822	12	3	681275	4.9157	4.4224e-07
SRM	1	11113149	11125091	2	1	681275	4.9157	4.4225e-07
PHB	17	47479910	47497267	14	5	681275	4.9146	4.4484e-07
SSR2	1	155977339	155995758	9	2	681275	4.9145	4.4514e-07
EP400	12	132429465	132566511	53	6	681275	4.9144	4.4527e-07
FRS3	6	41736414	41752643	9	4	681275	4.9134	4.4752e-07
SPOCK1	5	136309487	136840018	616	52	681275	4.9126	4.4948e-07
ZBTB7C	18	45551543	45940793	366	81	681275	4.9125	4.4966e-07
SNX14	6	86213714	86308850	48	7	681275	4.9116	4.5163e-07
KCNA7	19	49569175	49581198	10	3	681275	4.9071	4.6205e-07
METTL21A	2	208472339	208495652	16	3	681275	4.9064	4.6374e-07
GMPPA	2	220358587	220373218	9	2	681275	4.9057	4.6551e-07
VEPH1	3	156976031	157226415	278	19	681275	4.9046	4.6819e-07
ZNF526	19	42719492	42733853	1	1	681275	4.9038	4.7e-07
CTDSP1	2	219258061	219272164	3	1	681275	4.9033	4.7125e-07
ATXN7L2	1	110021533	110036926	11	2	681275	4.8991	4.8139e-07
YTHDC2	5	112844391	112932484	120	8	681275	4.8984	4.8309e-07
FRAT2	10	99090754	99099458	2	1	681275	4.8975	4.8526e-07
ZNF764	16	30563585	30574642	2	1	681275	4.8972	4.8609e-07
PDE5A	4	120414050	120554981	106	6	681275	4.8969	4.8685e-07
IFRD2	3	50323663	50335648	4	2	681275	4.8958	4.8959e-07
DEDD2	19	42701245	42729304	6	1	681275	4.8942	4.9355e-07
CACNG2	22	36955416	37103690	153	22	681275	4.8937	4.9476e-07
STRC	15	43890185	44007286	5	2	681275	4.8928	4.9711e-07
TTC12	11	113180251	113245845	69	8	681275	4.8916	4.9999e-07
GIT1	17	27898987	27921610	8	3	681275	4.8905	5.0281e-07
HOXA1	7	27131112	27140625	3	2	681275	4.888	5.0944e-07
MAFF	22	38592939	38614018	9	2	681275	4.8856	5.156e-07
C1QBP	17	5334599	5347471	9	2	681275	4.8849	5.1731e-07
RAC1	7	6409126	6445098	34	7	681275	4.8809	5.2794e-07
BAHCC1	17	79368540	79434858	17	6	681275	4.8797	5.3118e-07
SLITRK6	13	86365422	86378483	9	3	681275	4.8797	5.3134e-07
PPM1M	3	52274782	52286115	3	1	681275	4.8782	5.353e-07
CACNB3	12	49203215	49224226	7	3	681275	4.876	5.4136e-07
C16orf58	16	31499296	31524740	11	3	681275	4.8745	5.4551e-07
CALCA	11	14986714	14998879	8	2	681275	4.8689	5.6096e-07
JAZF1	7	27868692	28225437	357	47	681275	4.8651	5.721e-07
KRTAP9-4	17	39400939	39408405	5	1	681275	4.8641	5.7493e-07
TTC7A	2	47163313	47304775	256	26	681275	4.8636	5.7641e-07
SPRY4	5	141688492	141709620	19	4	681275	4.8632	5.7765e-07
GFRAL	6	55187267	55268791	111	17	681275	4.8632	5.7766e-07
PIGU	20	33146846	33270089	52	5	681275	4.863	5.7818e-07
UNK	17	73775920	73823386	26	4	681275	4.8612	5.8335e-07
GRAMD2	15	72450647	72495136	18	3	681275	4.8606	5.8505e-07
SPATS2L	2	201165604	201348486	190	28	681275	4.8587	5.9089e-07
NBAS	2	15305532	15706472	431	17	681275	4.8584	5.9163e-07
EIF3L	22	38240379	38286289	20	2	681275	4.8582	5.9228e-07
DERL2	17	5376082	5394520	30	6	681275	4.8545	6.0342e-07
MMAB	12	109990020	110016358	31	4	681275	4.8523	6.1026e-07
CCDC39	3	180329860	180402300	29	6	681275	4.8489	6.2066e-07
UGGT2	13	96452334	96710736	132	9	681275	4.8487	6.2133e-07
ARPC3	12	110871195	110893222	3	2	681275	4.847	6.2668e-07
DNAJC4	11	63992594	64003253	4	1	681275	4.8452	6.3231e-07
SERINC3	20	43123364	43155726	14	3	681275	4.845	6.3298e-07
ZNF366	5	71736738	71808249	91	8	681275	4.8417	6.438e-07
ITCH	20	32946041	33100698	12	4	681275	4.8412	6.453e-07
GPR65	14	88466468	88482655	20	4	681275	4.8398	6.4992e-07
PRR13	12	53830433	53841927	1	1	681275	4.8398	6.5e-07
FAM219B	15	75190828	75204462	6	2	681275	4.8393	6.5147e-07
CHP2	16	23760948	23771772	7	2	681275	4.8392	6.518e-07
GMIP	19	19738785	19759457	9	3	681275	4.8387	6.5342e-07
ZCCHC6	9	88901148	88974402	54	4	681275	4.8384	6.544e-07
PAX2	10	102490316	102591198	79	8	681275	4.8348	6.663e-07
PADI2	1	17391756	17450948	67	7	681275	4.8342	6.6836e-07
HOMEZ	14	23741344	23767862	12	4	681275	4.8326	6.7364e-07
LOC101927844	1	87673352	87718514	52	10	681275	4.8323	6.7487e-07
ALK	2	29414140	30149477	1058	98	681275	4.831	6.7912e-07
TMEM184B	22	38610915	38674040	40	6	681275	4.8296	6.8409e-07
PCGF5	10	92917769	93045588	130	14	681275	4.826	6.9662e-07
DDX27	20	47830832	47862114	33	4	681275	4.8237	7.0453e-07
OTUD4	4	146053302	146106768	11	3	681275	4.8196	7.1936e-07
RHEBL1	12	49456967	49468808	3	1	681275	4.8187	7.2231e-07
ACACA	17	35440427	35771902	150	12	681275	4.8186	7.2273e-07
SMAD3	15	67353036	67489033	159	31	681275	4.8168	7.2929e-07
IGFBP6	12	53486436	53497628	7	4	681275	4.8164	7.3101e-07
GALK1	17	73752518	73766280	3	2	681275	4.8162	7.3146e-07
PVRL2	19	45344393	45393985	36	10	681275	4.816	7.3228e-07
CHTF8	16	69150412	69171493	6	2	681275	4.8159	7.327e-07
PSMD12	17	65335119	65367721	18	4	681275	4.8152	7.3515e-07
SLTM	15	59169744	59231323	22	3	681275	4.8151	7.3567e-07
MED20	6	41871592	41893877	11	4	681275	4.8145	7.3772e-07
GLMN	1	92710455	92769566	22	3	681275	4.8144	7.3806e-07
TSPAN1	1	46635749	46653134	4	2	681275	4.8139	7.4003e-07
PRICKLE1	12	42850640	42988572	115	22	681275	4.8117	7.4818e-07
SRGAP3	3	9020775	9296369	339	59	681275	4.8097	7.5563e-07
NUCKS1	1	205680447	205724372	28	6	681275	4.8094	7.5704e-07
AK8	9	135599458	135759198	165	18	681275	4.8089	7.5892e-07
WWOX	16	78128310	79248067	2043	230	681275	4.8077	7.6341e-07
CPNE3	8	87521656	87575226	46	9	681275	4.8061	7.6966e-07
TLN1	9	35695834	35737392	19	5	681275	4.8055	7.7183e-07
CREB1	2	208389616	208471784	36	5	681275	4.8046	7.7548e-07
ANKRD12	18	9131751	9287483	99	10	681275	4.803	7.8139e-07
SIDT2	11	117044626	117069661	21	4	681275	4.802	7.8529e-07
CCNT2	2	135671363	135718415	26	4	681275	4.801	7.8951e-07
ZNF14	19	19819781	19848921	19	3	681275	4.7973	8.0411e-07
PCDHGA11	5	140795537	140894046	55	10	681275	4.7973	8.0428e-07
PPP6R3	11	68223186	68384302	80	4	681275	4.7951	8.1278e-07
PCDHGB7	5	140792214	140894048	56	10	681275	4.7935	8.1943e-07
ESRP1	8	95648364	95721194	83	7	681275	4.7927	8.2266e-07
SKOR2	18	44736960	44780554	31	5	681275	4.7919	8.2618e-07
DPY19L1	7	34966991	35082653	87	7	681275	4.7869	8.4681e-07
CCND3	6	41901171	42021610	74	16	681275	4.786	8.5055e-07
TTLL9	20	30453440	30534270	44	10	681275	4.7835	8.6134e-07
KIF1C	17	4896243	4933194	17	5	681275	4.7823	8.6631e-07
COPG2	7	130144579	130358598	50	7	681275	4.7786	8.8247e-07
SND1	7	127287043	127734159	239	17	681275	4.7785	8.8291e-07
SCN1A	2	166844170	167010642	194	17	681275	4.7755	8.9634e-07
TTLL11	9	124576453	124860885	297	27	681275	4.7751	8.9822e-07
ARNT2	15	80691692	80891778	160	30	681275	4.7721	9.1135e-07
DGKH	13	42609172	42805852	317	21	681275	4.7703	9.1958e-07
NDUFAF1	15	41678047	41699658	5	1	681275	4.7695	9.2357e-07
DHX33	17	5342732	5377380	25	7	681275	4.7688	9.2648e-07
FERMT3	11	63969152	63992863	12	3	681275	4.7683	9.2903e-07
ANKLE2	12	133300754	133343451	29	7	681275	4.7673	9.3378e-07
PCDHGA12	5	140805158	140894046	51	10	681275	4.7649	9.4483e-07
NAA38	17	7758503	7793608	22	7	681275	4.7649	9.4495e-07
AHR	7	17333276	17387275	24	6	681275	4.76	9.6806e-07
TCERG1L	10	132889155	133114984	373	67	681275	4.7566	9.8455e-07
RILPL2	12	123898436	123926264	4	2	681275	4.7546	9.9427e-07
HHEX	10	94444681	94456908	4	2	681275	4.7537	9.9872e-07
TMEM263	12	107342298	107369313	17	4	681275	4.7536	9.9914e-07
DLGAP2	8	872021	1658142	822	103	681275	4.7536	9.9921e-07
SFXN2	10	104469298	104500447	23	5	681275	4.7529	1.0026e-06
SNX7	1	99122236	99227556	99	9	681275	4.7521	1.0065e-06
PDIA2	16	328118	338715	7	2	681275	4.7509	1.0127e-06
GAS7	17	9812426	10106868	310	70	681275	4.7503	1.0153e-06
PAM	5	102196527	102368309	83	6	681275	4.7501	1.0166e-06
PCSK2	20	17201752	17466723	358	34	681275	4.749	1.0222e-06
MTA3	2	42716709	43012580	214	14	681275	4.748	1.0273e-06
C4orf45	4	159813184	159961333	115	12	681275	4.7477	1.0288e-06
MLX	17	40714078	40726721	8	2	681275	4.7472	1.0313e-06
DNALI1	1	38017520	38033958	12	4	681275	4.7467	1.0338e-06
ADAL	15	43617872	43647596	17	3	681275	4.7456	1.0393e-06
JMJD7-PLA2G4B	15	42115283	42141846	31	4	681275	4.7452	1.0413e-06
ARVCF	22	19952626	20009325	64	9	681275	4.7448	1.0434e-06
FAT3	11	92042446	92631136	472	35	681275	4.7445	1.0452e-06
UNC13D	17	73821806	73845798	15	3	681275	4.7443	1.0461e-06
PPIL2	22	22015273	22053702	34	5	681275	4.7442	1.0464e-06
PLD5	1	242250189	242692998	484	65	681275	4.7416	1.0603e-06
EVX1	7	27277164	27288938	14	3	681275	4.7414	1.0614e-06
PREX1	20	47239287	47449420	283	21	681275	4.7408	1.0644e-06
FRMD5	15	44161462	44492429	188	10	681275	4.7352	1.0944e-06
MRPL21	11	68657244	68676303	18	3	681275	4.735	1.0955e-06
NUMB	14	73740358	73930288	111	11	681275	4.7349	1.0957e-06
CREB3	9	35727317	35738505	5	2	681275	4.7318	1.1129e-06
LIN7B	19	49612618	49623217	7	2	681275	4.7313	1.1152e-06
BYSL	6	41883965	41902284	9	3	681275	4.7307	1.1188e-06
MMD	17	53468474	53504341	25	5	681275	4.7298	1.1236e-06
EPHA3	3	89151674	89532784	244	19	681275	4.7291	1.1275e-06
GSK3B	3	119539300	119818264	110	9	681275	4.7285	1.1311e-06
PLOD1	1	11989724	12037099	22	5	681275	4.7271	1.1389e-06
NRBP2	8	144914255	144929200	4	1	681275	4.7266	1.1417e-06
CREB3L3	19	4148598	4174551	8	2	681275	4.7252	1.1492e-06
BEND6	6	56814773	56893950	40	3	681275	4.7244	1.154e-06
MRPL38	17	73893224	73906181	3	1	681275	4.7235	1.1591e-06
LRP5	11	68075077	68218243	72	11	681275	4.722	1.1674e-06
PCDHGA10	5	140787743	140894046	58	10	681275	4.7208	1.1743e-06
OTX1	2	63272192	63286466	2	1	681275	4.7192	1.1839e-06
GYG1	3	148704195	148746956	24	4	681275	4.7192	1.184e-06
C1orf146	1	92678573	92712867	10	2	681275	4.7184	1.1886e-06
CSK	15	75069425	75097039	20	3	681275	4.7179	1.1917e-06
FOXP1	3	71002365	71638140	444	71	681275	4.7177	1.1928e-06
NATD1	17	21140683	21161578	15	3	681275	4.7177	1.1929e-06
AHSP	16	31534203	31541625	5	1	681275	4.7173	1.1951e-06
KRTAP9-7	17	39426950	39433959	1	1	681275	4.7164	1.2e-06
GOSR1	17	28799426	28855332	18	4	681275	4.7159	1.2035e-06
TNC	9	117780354	117885536	153	20	681275	4.7145	1.2118e-06
SAMD8	10	76866275	76943381	41	6	681275	4.7143	1.2125e-06
DAB2IP	9	124324162	124549309	142	31	681275	4.7128	1.2214e-06
MAP4K4	2	102309165	102512652	104	11	681275	4.7117	1.2286e-06
GFI1	1	92938818	92957433	10	2	681275	4.7099	1.2394e-06
NREP	5	111063500	111317628	234	25	681275	4.7097	1.2401e-06
RHOQ	2	46764867	46813327	30	7	681275	4.7086	1.2474e-06
CPD	17	28700942	28798175	35	4	681275	4.7084	1.2484e-06
CHAF1A	19	4397660	4444894	24	4	681275	4.7065	1.2602e-06
PARL	3	183542022	183607693	40	6	681275	4.7031	1.2811e-06
TP53INP2	20	33287147	33302740	5	1	681275	4.6999	1.3017e-06
PSMD9	12	122321637	122357271	16	4	681275	4.6991	1.3064e-06
PBXIP1	1	154915053	154933624	8	2	681275	4.6977	1.3154e-06
WRN	8	30885778	31032777	135	17	681275	4.6976	1.3164e-06
FRAT1	10	99074022	99083172	4	2	681275	4.6953	1.3308e-06
PHF2	9	96333909	96443369	139	13	681275	4.6947	1.335e-06
EEF2	19	3974554	3990477	9	2	681275	4.6938	1.3408e-06
METTL7B	12	56070330	56079895	7	3	681275	4.6932	1.3447e-06
SELO	22	50634408	50657545	10	3	681275	4.6932	1.345e-06
TH	11	2183659	2198107	11	2	681275	4.6923	1.3507e-06
TEX40	11	64062863	64073739	3	1	681275	4.6891	1.3722e-06
SLC4A1	17	42324258	42356654	10	5	681275	4.6868	1.3874e-06
NOL4	18	31429564	31808515	200	25	681275	4.6852	1.3986e-06
RCN1	11	32107477	32128772	13	3	681275	4.6823	1.4184e-06
CTNNA3	10	67670776	69460949	2285	135	681275	4.682	1.4202e-06
ZHX2	8	123787510	123988255	156	40	681275	4.6803	1.4322e-06
C22orf46	22	42081547	42095640	3	2	681275	4.6784	1.4457e-06
DYM	18	46566346	46992172	237	17	681275	4.6782	1.4469e-06
DCST2	1	154989503	155011257	11	2	681275	4.6774	1.4526e-06
RASSF1	3	50365717	50383367	5	2	681275	4.6744	1.4742e-06
FUT8	14	65872310	66212339	202	17	681275	4.6722	1.4899e-06
TMED2	12	124064076	124084188	17	4	681275	4.6714	1.4955e-06
TSPO2	6	41005237	41013576	11	2	681275	4.67	1.5064e-06
SENP8	15	72401599	72434811	14	2	681275	4.666	1.5353e-06
CACUL1	10	120432179	120519758	70	9	681275	4.6646	1.5463e-06
VRK2	2	58268777	58388555	63	11	681275	4.6614	1.5704e-06
MRGPRD	11	68745990	68753455	6	1	681275	4.6592	1.5873e-06
GRK4	4	2960232	3043974	70	6	681275	4.6584	1.5933e-06
TBC1D31	8	124079920	124165893	92	11	681275	4.6577	1.5987e-06
DPM3	1	155110867	155117996	1	1	681275	4.6575	1.6e-06
PLXDC2	10	20100118	20576699	660	59	681275	4.6575	1.6005e-06
ZIC4	3	147102335	147129596	12	4	681275	4.6554	1.6167e-06
RHBDD1	2	227695652	227865426	108	6	681275	4.6526	1.6388e-06
SIK3	11	116712618	116974131	246	20	681275	4.6525	1.6399e-06
PLA2G6	22	38506002	38582857	98	8	681275	4.6517	1.6457e-06
HLTF	3	148746404	148809341	43	4	681275	4.6508	1.6534e-06
AP3B1	5	77296650	77595579	174	13	681275	4.6501	1.6587e-06
NFIB	9	14080342	14403982	296	69	681275	4.6467	1.6865e-06
ACPT	19	51288672	51299981	8	3	681275	4.6461	1.6913e-06
TREML2	6	41156052	41173925	32	7	681275	4.6454	1.6969e-06
SLC35F6	2	26982131	27005599	5	1	681275	4.6447	1.7029e-06
DNAI1	9	34453750	34522487	37	7	681275	4.6425	1.7214e-06
KRT36	17	39640888	39653799	19	4	681275	4.6402	1.7404e-06
USP53	4	120128775	120218173	57	7	681275	4.6396	1.7451e-06
HAAO	2	42992729	43024753	55	4	681275	4.6376	1.7627e-06
ASCL4	12	108163162	108171921	4	2	681275	4.6376	1.7627e-06
FGFR4	5	176508906	176526643	9	2	681275	4.6358	1.778e-06
RNF180	5	63456671	63670204	80	5	681275	4.6335	1.7974e-06
DYNC2H1	11	102975160	103352091	575	23	681275	4.6325	1.8066e-06
RIT1	1	155866099	155886193	11	2	681275	4.6311	1.8189e-06
SLC37A4	11	118893561	118906616	6	2	681275	4.6307	1.8218e-06
HOXB7	17	46683094	46693383	5	2	681275	4.6298	1.83e-06
SERPINC1	1	173871438	173891516	10	3	681275	4.6297	1.8312e-06
SGCD	5	155457147	156196299	680	42	681275	4.6263	1.8613e-06
IGSF9B	11	133777020	133831649	41	9	681275	4.6255	1.8689e-06
CA10	17	49706174	50242377	522	45	681275	4.6255	1.8689e-06
KCTD8	4	44174420	44455824	186	27	681275	4.6248	1.875e-06
ETF1	5	137840282	137883989	16	3	681275	4.6244	1.878e-06
PCDHGB6	5	140782588	140894046	63	11	681275	4.6238	1.8841e-06
SOBP	6	107806317	107984013	117	19	681275	4.6237	1.8846e-06
BCL3	19	45241070	45264801	6	3	681275	4.6227	1.8941e-06
LSM5	7	32523445	32539870	15	4	681275	4.6217	1.9033e-06
GNG7	19	2509718	2707746	74	27	681275	4.6212	1.9076e-06
CTNNAL1	9	111703349	111780829	81	9	681275	4.6208	1.9115e-06
ISL1	5	50673958	50692064	6	2	681275	4.6172	1.9451e-06
MAP1A	15	43798165	43825318	15	3	681275	4.6169	1.9473e-06
ACMSD	2	135590994	135661104	53	4	681275	4.6157	1.9591e-06
NARS2	11	78145507	78290909	132	3	681275	4.6155	1.9611e-06
GRID2IP	7	6534909	6596067	19	7	681275	4.6139	1.9762e-06
TMEM54	1	33358696	33372041	2	1	681275	4.6135	1.98e-06
FABP2	4	120236905	120248316	26	3	681275	4.6128	1.9866e-06
NOP14	4	2938163	2970233	18	3	681275	4.6126	1.9879e-06
CNTFR	9	34549925	34595713	40	7	681275	4.6106	2.0073e-06
YPEL1	22	22050325	22095071	25	6	681275	4.6092	2.0215e-06
FTSJ3	17	61895293	61910031	15	1	681275	4.607	2.043e-06
VWA2	10	115994013	116055759	53	11	681275	4.6062	2.0504e-06
DOCK1	10	128763965	129252280	597	67	681275	4.6058	2.0546e-06
DCP1B	12	2053714	2118677	48	7	681275	4.6054	2.0588e-06
RND1	12	49249416	49264653	7	2	681275	4.6033	2.079e-06
MCPH1	8	6259113	6502640	569	57	681275	4.6029	2.0833e-06
TAS1R1	1	6609987	6641317	9	2	681275	4.5985	2.1274e-06
ATXN7L3	17	42267673	42280747	4	2	681275	4.5976	2.137e-06
CDCP1	3	45122266	45192914	66	21	681275	4.5973	2.1401e-06
FBF1	17	73904425	73942119	19	4	681275	4.5937	2.1774e-06
LOC100652807	3	28615722	28622981	2	1	681275	4.5928	2.187e-06
ZNF853	7	6650398	6665421	5	2	681275	4.5911	2.2046e-06
TRIM35	8	27140904	27173834	25	4	681275	4.589	2.2268e-06
LOC646670	15	72916107	72934039	2	1	681275	4.5884	2.2334e-06
HCRTR2	6	55034071	55149038	116	14	681275	4.5876	2.2421e-06
RILPL1	12	123954409	124023265	3	1	681275	4.5874	2.2444e-06
SSSCA1	11	65331651	65341575	5	2	681275	4.5858	2.2613e-06
FAM89B	11	65334820	65343169	5	2	681275	4.5858	2.2613e-06
KCNK7	11	65358826	65368467	5	1	681275	4.5821	2.3015e-06
FAM13A	4	89645605	90037549	358	34	681275	4.5813	2.3107e-06
REEP5	5	112210581	112263339	45	3	681275	4.5811	2.3128e-06
NXPH4	12	57605578	57621732	2	1	681275	4.5802	2.3224e-06
VWC2L	2	215271292	215442274	152	15	681275	4.5802	2.3232e-06
HEG1	3	124683054	124779802	88	12	681275	4.5786	2.3399e-06
PI4K2B	4	25230653	25282331	22	6	681275	4.5779	2.3487e-06
ZBTB2	6	151683750	151717677	12	3	681275	4.5771	2.357e-06
FAM178A	10	102667326	102726391	28	5	681275	4.5769	2.3591e-06
SLC11A1	2	219241752	219263117	8	2	681275	4.5751	2.3803e-06
HYDIN	16	70839787	71269625	37	4	681275	4.5735	2.3977e-06
DPH6	15	35656170	35843597	143	12	681275	4.5732	2.4021e-06
DDX23	12	49222039	49250957	11	2	681275	4.572	2.4152e-06
RTN1	14	60061194	60342557	167	13	681275	4.5699	2.4401e-06
RANGAP1	22	41639281	41687255	34	4	681275	4.5682	2.4591e-06
HOXA6	7	27183702	27192393	15	3	681275	4.5661	2.4841e-06
CPA5	7	129979630	130010071	54	8	681275	4.5651	2.4965e-06
MARK4	19	45749516	45810041	26	5	681275	4.5649	2.4988e-06
TNFRSF14	1	2482291	2496768	2	1	681275	4.5642	2.5072e-06
AAGAB	15	67491513	67552536	41	4	681275	4.5625	2.5278e-06
TCEA3	1	23706055	23756269	42	9	681275	4.5615	2.5391e-06
ATP6V1E2	2	46737486	46774551	36	6	681275	4.5583	2.5787e-06
ELOVL3	10	103981143	103990846	4	1	681275	4.5582	2.5796e-06
TMEM11	17	21099763	21122974	17	5	681275	4.558	2.5823e-06
BAZ1B	7	72853228	72941628	25	5	681275	4.5577	2.5861e-06
PTPN12	7	77161773	77270888	69	10	681275	4.5573	2.5913e-06
ALDH1L2	12	105412062	105483341	70	12	681275	4.5571	2.5929e-06
KRT35	17	39631441	39642392	20	5	681275	4.5564	2.6013e-06
NKX2-4	20	21374505	21383047	5	2	681275	4.5564	2.6013e-06
RAPGEFL1	17	38329242	38353406	4	2	681275	4.5555	2.6125e-06
PCDHGA9	5	140777520	140894046	64	11	681275	4.5553	2.6152e-06
PRPH	12	49683796	49693981	4	1	681275	4.5545	2.6258e-06
HOXB3	17	46624732	46672634	18	5	681275	4.5541	2.6309e-06
ITGA7	12	56076852	56114821	15	5	681275	4.5532	2.6415e-06
LMBR1L	12	49488834	49509683	10	1	681275	4.5525	2.6503e-06
TMEM163	2	135211830	135483219	243	28	681275	4.552	2.6575e-06
TMEM126A	11	85353963	85369097	3	1	681275	4.5519	2.6578e-06
SPOCK3	4	167653035	168160741	395	39	681275	4.5508	2.6715e-06
TMUB2	17	42259300	42270599	5	1	681275	4.5499	2.6837e-06
KRTAP9-9	17	39406636	39414116	8	1	681275	4.5496	2.6878e-06
ETV1	7	13929354	14036050	137	25	681275	4.5494	2.6894e-06
OLFM1	9	137962089	138014530	68	17	681275	4.5479	2.7088e-06
INPP5J	22	31513893	31532183	15	4	681275	4.5451	2.7452e-06
FOXA3	19	46362518	46378555	7	3	681275	4.545	2.7463e-06
SHC3	9	91619186	91798682	143	23	681275	4.5442	2.7568e-06
MANBA	4	103551143	103687151	85	6	681275	4.544	2.7598e-06
IKBKAP	9	111628300	111701608	149	18	681275	4.544	2.7605e-06
ZBTB46	20	62373521	62468731	78	11	681275	4.5438	2.762e-06
DNM2	19	10823729	10945669	56	10	681275	4.5434	2.7673e-06
KTN1	14	56041925	56152802	79	6	681275	4.5424	2.7814e-06
TLR4	9	120461453	120481269	32	8	681275	4.5418	2.7893e-06
KAT2B	3	20076524	20197396	132	20	681275	4.5412	2.7968e-06
DNAH10	12	124241786	124421767	105	14	681275	4.5407	2.8034e-06
C5orf49	5	7828991	7856603	23	5	681275	4.5406	2.8046e-06
ADGRA1	10	134879433	134946679	47	12	681275	4.5401	2.8109e-06
PTGR1	9	114310502	114367135	48	12	681275	4.5366	2.8578e-06
CNOT1	16	58552350	58668790	81	6	681275	4.5356	2.8725e-06
SMARCAD1	4	95123759	95213943	67	5	681275	4.5352	2.8777e-06
B4GALNT4	11	364795	383617	5	2	681275	4.535	2.8799e-06
MCTP1	5	94036780	94625279	495	70	681275	4.5344	2.8884e-06
ADGRG6	6	142618056	142768903	90	7	681275	4.5344	2.8885e-06
COX5A	15	75211116	75235495	9	1	681275	4.5334	2.9025e-06
VAT1	17	41165122	41179459	5	2	681275	4.5324	2.9158e-06
TMEM59L	19	18718682	18733349	7	1	681275	4.5321	2.9197e-06
GRM3	7	86268230	86495693	189	21	681275	4.528	2.9774e-06
ANKRD13B	17	27915527	27943279	4	2	681275	4.5277	2.9816e-06
SF3B2	11	65814264	65837882	11	2	681275	4.5274	2.9853e-06
RHOD	11	66819289	66840988	6	2	681275	4.5272	2.9884e-06
BTBD9	6	38134727	38613202	408	38	681275	4.5272	2.9892e-06
SRP19	5	112191885	112230276	43	3	681275	4.5259	3.0064e-06
PSMC6	14	53168894	53196216	9	2	681275	4.5257	3.0099e-06
SDK1	7	3336080	4310132	1171	72	681275	4.5246	3.0261e-06
SAXO1	9	18926391	19038256	201	19	681275	4.5235	3.0417e-06
ISCA1	9	88877961	88902676	18	2	681275	4.5228	3.0516e-06
RTF1	15	41704302	41777261	19	2	681275	4.5224	3.0577e-06
PKD1	16	2137209	2190899	4	1	681275	4.5218	3.0655e-06
IL12RB1	19	18168871	18202806	21	3	681275	4.5208	3.0797e-06
GTF2H1	11	18338816	18390090	42	4	681275	4.5184	3.1156e-06
SUPT3H	6	44792967	45350788	493	17	681275	4.5174	3.1308e-06
HOXA5	7	27179171	27197309	20	4	681275	4.5143	3.1759e-06
SYT13	11	45260353	45312884	75	8	681275	4.5137	3.1856e-06
BBC3	19	47722579	47741023	2	1	681275	4.5127	3.2004e-06
ZNF605	12	133496519	133537908	13	4	681275	4.5118	3.2143e-06
SLC50A1	1	155102817	155112834	3	1	681275	4.5112	3.2231e-06
FERMT2	14	53322489	53422856	92	10	681275	4.5071	3.2861e-06
PCDHGB4	5	140762452	140894046	74	12	681275	4.5058	3.3069e-06
MRPL1	4	78778805	78875444	55	6	681275	4.5036	3.3405e-06
PCDHGA7	5	140757467	140894046	76	13	681275	4.5035	3.3427e-06
DUSP7	3	52081435	52095461	3	1	681275	4.5024	3.3589e-06
CHDH	3	53848824	53885420	25	5	681275	4.5015	3.3735e-06
MMP24	20	33809539	33866304	18	5	681275	4.4993	3.4092e-06
PCDHGA8	5	140762059	140894046	75	13	681275	4.4985	3.4224e-06
LOC101927998	16	73488440	73930581	461	72	681275	4.4983	3.4245e-06
DDX54	12	113593478	113628284	8	2	681275	4.498	3.4296e-06
PSMC5	17	61899770	61910887	12	1	681275	4.4958	3.4651e-06
TTPAL	20	43099526	43124744	5	2	681275	4.4905	3.5522e-06
EEF1A2	20	62117865	62135668	8	4	681275	4.4905	3.5522e-06
SCAMP4	19	1900213	1927512	14	4	681275	4.4902	3.5577e-06
CMTR2	16	71313792	71328509	25	5	681275	4.4899	3.5625e-06
TCP11	6	35084348	35114187	27	4	681275	4.4895	3.5688e-06
SLC9B2	4	103945147	104003480	14	4	681275	4.4895	3.5703e-06
OAZ2	15	64978273	65000462	7	2	681275	4.4893	3.5722e-06
IQCD	12	113631746	113664086	5	1	681275	4.489	3.5774e-06
ZNF232	17	5007529	5031411	8	3	681275	4.4881	3.5924e-06
PCDHGB5	5	140772695	140894046	65	11	681275	4.4856	3.6351e-06
LMO7	13	76189570	76435506	233	33	681275	4.4851	3.6447e-06
TNNC1	3	52483607	52493057	4	1	681275	4.4848	3.649e-06
PFDN1	5	139623135	139687689	30	4	681275	4.4826	3.6874e-06
UCHL5	1	192979996	193034237	14	3	681275	4.4816	3.705e-06
PRKCE	2	45873454	46416629	741	105	681275	4.4812	3.712e-06
CYP20A1	2	204098164	204172063	31	3	681275	4.4803	3.7272e-06
CCDC64	12	120422648	120533799	29	5	681275	4.4792	3.7456e-06
SNTG1	8	50817349	51707671	849	37	681275	4.479	3.749e-06
MRPL28	16	415884	425584	5	2	681275	4.4758	3.8057e-06
HYOU1	11	118913396	118932951	14	2	681275	4.4757	3.8075e-06
PKNOX1	21	44389643	44455188	80	8	681275	4.474	3.8387e-06
DENND4A	15	65951454	66089631	61	4	681275	4.4735	3.8472e-06
CYBRD1	2	172373757	172416143	36	7	681275	4.4734	3.85e-06
MRPS9	2	105649483	105717918	83	6	681275	4.4727	3.8627e-06
LRRC4	7	127665624	127676002	2	1	681275	4.4712	3.8883e-06
TWISTNB	7	19733585	19753660	20	5	681275	4.4711	3.8909e-06
MALRD1	10	19332700	20024907	1063	75	681275	4.4681	3.946e-06
POFUT2	21	46682343	46712811	21	2	681275	4.4673	3.9605e-06
FBXO21	12	117579778	117633305	58	4	681275	4.4672	3.9617e-06
CNTN3	3	74310219	74668587	291	40	681275	4.4658	3.9889e-06
C19orf43	19	12839954	12850529	1	1	681275	4.4652	4e-06
ASNA1	19	12843306	12860637	1	1	681275	4.4652	4e-06
TROVE2	1	193023552	193062407	15	3	681275	4.4638	4.0264e-06
TPM2	9	35680490	35695583	12	4	681275	4.4637	4.0269e-06
PCDHGA6	5	140744811	140894046	85	14	681275	4.4617	4.0648e-06
PCDHGB3	5	140744962	140894046	85	14	681275	4.4617	4.0648e-06
GSK3A	19	42732838	42751736	3	1	681275	4.4615	4.0697e-06
ITGB3	17	45326208	45391577	73	10	681275	4.4604	4.0902e-06
MYO9A	15	72113132	72415440	135	7	681275	4.4598	4.1017e-06
UFSP1	7	100484844	100492339	6	2	681275	4.4595	4.1074e-06
POR	7	75539420	75617673	29	8	681275	4.4586	4.1249e-06
TBC1D29	17	28879124	28892011	4	1	681275	4.4575	4.1465e-06
HOXA11	7	27219276	27229835	7	4	681275	4.4572	4.1514e-06
PCED1B	12	47468386	47631946	178	26	681275	4.4562	4.1713e-06
CYP1A2	15	75036184	75050441	5	2	681275	4.4553	4.1893e-06
ANKRD10	13	111529387	111572454	33	4	681275	4.4517	4.2602e-06
LRRTM4	2	76973349	77754502	862	66	681275	4.4498	4.2981e-06
MANF	3	51417692	51428328	2	1	681275	4.449	4.3134e-06
UNC5CL	6	40993140	41011938	15	2	681275	4.4482	4.3288e-06
SHMT2	12	57618356	57630218	2	1	681275	4.4481	4.3314e-06
ZC3H15	2	187345885	187375588	29	5	681275	4.4452	4.3904e-06
CALCOCO2	17	46903350	46944107	22	4	681275	4.444	4.4161e-06
SGMS1	10	52063845	52388737	348	24	681275	4.4402	4.4929e-06
TGM7	15	43566979	43599453	16	3	681275	4.4396	4.5068e-06
DYNLL2	17	56155780	56169118	4	1	681275	4.4391	4.5161e-06
KIAA0907	1	155881334	155909209	10	2	681275	4.4388	4.5234e-06
YEATS4	12	69748490	69786076	39	6	681275	4.4388	4.5239e-06
NPBWR2	20	62735683	62743184	4	1	681275	4.4384	4.5306e-06
PCDHGA5	5	140738729	140894046	87	15	681275	4.4315	4.6794e-06
TYRO3	15	41846220	41873036	13	4	681275	4.4304	4.7032e-06
APPL2	12	105565575	105635008	87	11	681275	4.43	4.7126e-06
SALL4	20	50399051	50424059	31	9	681275	4.4258	4.805e-06
ZMAT2	5	140073265	140087748	10	2	681275	4.4244	4.8345e-06
MKL1	22	40804792	41037690	85	8	681275	4.4242	4.8399e-06
ADARB2	10	1221753	1784670	731	113	681275	4.4237	4.8519e-06
GPR75-ASB3	2	53895930	54092170	152	16	681275	4.4224	4.8798e-06
HGSNAT	8	42990592	43059470	10	2	681275	4.4221	4.8869e-06
DIAPH3	13	60238217	60743119	444	21	681275	4.4202	4.9302e-06
NUSAP1	15	41619892	41674748	20	2	681275	4.4202	4.9314e-06
GTF2A2	15	59928761	59954737	26	2	681275	4.4191	4.956e-06
SETD5	3	9434384	9521338	37	6	681275	4.4179	4.9836e-06
CEP192	18	12986352	13126552	105	10	681275	4.4171	5.0007e-06
LRRC37B	17	30343155	30382019	7	1	681275	4.4136	5.0832e-06
MBNL2	13	97869549	98047874	157	19	681275	4.4133	5.0899e-06
MAN1A1	6	119496866	119676774	293	18	681275	4.4104	5.1587e-06
ABCB9	12	123403998	123456056	5	2	681275	4.4099	5.1719e-06
PCDHGB2	5	140734409	140894046	91	15	681275	4.4088	5.1978e-06
SMARCD2	17	61907941	61925699	12	2	681275	4.4084	5.2063e-06
IL34	16	70608798	70696085	37	5	681275	4.4084	5.2075e-06
CNIH2	11	66040672	66053185	5	2	681275	4.4083	5.2089e-06
GCDH	19	12996943	13012313	5	1	681275	4.4082	5.2118e-06
ARL4D	17	41471353	41480004	5	2	681275	4.4069	5.2425e-06
SENP6	6	76306596	76429497	94	10	681275	4.4061	5.2628e-06
SOX11	2	5827799	5843017	6	3	681275	4.405	5.2901e-06
RAMP1	2	238763187	238822256	54	17	681275	4.4046	5.3001e-06
HLX	1	221047743	221059901	12	3	681275	4.4014	5.377e-06
PRSS55	8	10378030	10413176	60	9	681275	4.4012	5.3831e-06
CDC26	9	116027788	116042869	18	4	681275	4.3993	5.4293e-06
STON1-GTF2A1L	2	48752064	49005156	306	36	681275	4.3987	5.4462e-06
FNTA	8	42906442	42942431	4	2	681275	4.3972	5.4822e-06
NEO1	15	73339056	73599047	177	14	681275	4.3964	5.5033e-06
HOXA7	7	27191835	27201296	6	1	681275	4.3958	5.519e-06
PCDHGA4	5	140729768	140894046	92	16	681275	4.3948	5.5449e-06
TPCN1	12	113654260	113737890	33	5	681275	4.3936	5.5755e-06
NTF4	19	49562823	49573333	8	3	681275	4.3919	5.619e-06
ATP1A3	19	42469128	42503428	2	1	681275	4.3912	5.6351e-06
ARHGEF28	5	72916983	73239318	323	34	681275	4.3906	5.6527e-06
RPL41	12	56505374	56513116	5	2	681275	4.3905	5.6553e-06
CD2AP	6	47440482	47596499	112	8	681275	4.3904	5.6577e-06
KDM5B	1	202695032	202782549	58	7	681275	4.3892	5.6887e-06
LRIF1	1	111488312	111511825	11	3	681275	4.3876	5.7292e-06
SEMA3G	3	52465768	52484112	10	3	681275	4.3873	5.7378e-06
LAMP5	20	9490005	9512671	34	8	681275	4.3864	5.7628e-06
AMIGO1	1	110047946	110057336	6	2	681275	4.3846	5.8088e-06
GNAI3	1	110086186	110139965	33	4	681275	4.3828	5.8587e-06
KRT31	17	39548476	39558844	8	2	681275	4.3826	5.8629e-06
OPA3	19	46029525	46093122	33	8	681275	4.3791	5.9595e-06
FAM69A	1	93296786	93432079	71	4	681275	4.3786	5.9733e-06
PRUNE2	9	79224792	79526136	384	48	681275	4.3722	6.1499e-06
KRTAP4-7	17	39235459	39242896	6	1	681275	4.3696	6.2247e-06
ZFP3	17	4976754	5001169	19	6	681275	4.3692	6.2343e-06
CCDC108	2	219866068	219911273	27	4	681275	4.3657	6.3365e-06
TSPO	22	43542520	43560748	20	4	681275	4.364	6.3849e-06
ZNF784	19	56130607	56140941	9	3	681275	4.3633	6.4049e-06
ZNF385B	2	180305209	180731232	676	71	681275	4.362	6.4432e-06
AFF3	2	100160826	100764037	474	34	681275	4.3618	6.4492e-06
PCDHGB1	5	140724828	140894046	94	16	681275	4.3617	6.4518e-06
KCNN3	1	154668438	154847754	199	53	681275	4.3614	6.4626e-06
STIP1	11	63947206	63973520	11	3	681275	4.3607	6.4809e-06
SORCS2	4	7189374	7746064	678	124	681275	4.3607	6.4827e-06
TMUB1	7	150776672	150785620	2	1	681275	4.355	6.6525e-06
PBX4	19	19671016	19734725	18	4	681275	4.3549	6.6565e-06
BNIP2	15	59949845	59986728	57	3	681275	4.3514	6.7626e-06
OPRK1	8	54136776	54169257	53	8	681275	4.3512	6.7699e-06
GUCY1A2	11	106543238	106894171	315	32	681275	4.3511	6.7739e-06
CREB3L1	11	46294189	46344472	12	3	681275	4.3503	6.7967e-06
GNAQ	9	80333689	80651219	220	14	681275	4.3496	6.8201e-06
RFXANK	19	19298008	19314178	5	2	681275	4.3482	6.8627e-06
USP16	21	30391938	30428309	14	4	681275	4.3466	6.9147e-06
REEP2	5	137769690	137784158	6	2	681275	4.3458	6.9389e-06
SDHB	1	17343717	17385665	32	5	681275	4.3455	6.9483e-06
MLXIPL	7	73006024	73043903	17	4	681275	4.345	6.965e-06
PSME4	2	54089704	54202977	87	10	681275	4.3446	6.9756e-06
RBM4B	11	66430969	66450348	2	1	681275	4.3446	6.9774e-06
KIRREL3	11	126291888	126875766	723	76	681275	4.3437	7.0057e-06
AKIRIN1	1	39451916	39473237	10	2	681275	4.3436	7.0096e-06
SLC26A6	3	48661656	48677926	8	1	681275	4.3432	7.0224e-06
RAB35	12	120531399	120559643	12	3	681275	4.3429	7.0297e-06
RITA1	12	113618342	113631669	3	1	681275	4.3407	7.1019e-06
CDH23	10	73151691	73577204	506	82	681275	4.3382	7.1822e-06
DDAH1	1	85782668	86049046	258	36	681275	4.3376	7.2039e-06
ANKRD54	22	38225362	38245353	5	2	681275	4.3369	7.2242e-06
SPTBN2	11	66448467	66501716	13	4	681275	4.3358	7.2621e-06
MYO16	13	109243500	109861855	899	101	681275	4.3351	7.2859e-06
DUSP13	10	76852690	76873976	23	5	681275	4.3344	7.3079e-06
RNF170	8	42703280	42756866	7	2	681275	4.3343	7.3128e-06
PARVA	11	12392988	12558403	154	37	681275	4.3327	7.3643e-06
UBXN4	2	136494189	136544133	12	3	681275	4.3327	7.3645e-06
PSMD3	17	38132021	38155713	20	4	681275	4.3323	7.3777e-06
PPIP5K2	5	102450958	102540724	49	4	681275	4.3309	7.4244e-06
CCDC62	12	123254056	123313427	37	5	681275	4.3309	7.4247e-06
RPS6KC1	1	213219588	213448308	63	4	681275	4.3306	7.434e-06
KCNG3	2	42667657	42726237	44	10	681275	4.3302	7.4493e-06
PPARGC1A	4	23792144	24479394	764	83	681275	4.33	7.456e-06
PTCHD3	10	27685617	27708297	31	5	681275	4.3297	7.4647e-06
IRAK2	3	10201561	10286927	62	13	681275	4.329	7.4896e-06
SPTB	14	65211501	65351604	240	28	681275	4.3286	7.5024e-06
SOAT2	12	53492274	53519823	28	5	681275	4.3279	7.5273e-06
LCT	2	136543915	136599750	23	4	681275	4.3258	7.5974e-06
SLAIN1	13	78266989	78339877	56	8	681275	4.3254	7.6131e-06
PCDH15	10	55561031	56566051	1415	79	681275	4.3252	7.6195e-06
ACTN1	14	69339340	69451083	128	23	681275	4.3234	7.6838e-06
EGR1	5	137796181	137806504	3	1	681275	4.3233	7.6854e-06
TCEA2	20	62683439	62705200	10	4	681275	4.3233	7.6863e-06
GBA2	9	35735363	35754925	4	2	681275	4.3219	7.736e-06
GRID2	4	93220453	94697207	950	69	681275	4.321	7.7652e-06
RGP1	9	35744277	35754764	3	1	681275	4.3207	7.7752e-06
PCDHGA1	5	140704388	140894046	106	18	681275	4.3205	7.7828e-06
LEPR	1	65881335	66104676	225	18	681275	4.3205	7.7844e-06
CWC15	11	94694287	94711776	16	3	681275	4.319	7.8373e-06
CLVS1	8	62195514	62415704	150	21	681275	4.3183	7.863e-06
FARP1	13	98789893	99103523	411	71	681275	4.3182	7.8657e-06
HAMP	19	35768410	35777546	6	1	681275	4.3181	7.8705e-06
FEZF1	7	121939873	121956173	3	1	681275	4.3173	7.8963e-06
NKX6-1	4	85412936	85424387	6	2	681275	4.3173	7.897e-06
QPRT	16	29685334	29710824	9	3	681275	4.3172	7.8998e-06
ERLEC1	2	54009068	54047456	30	6	681275	4.3172	7.9022e-06
ADGRL3	4	62061949	62939668	507	65	681275	4.3149	7.9823e-06
GNAS	20	57409756	57487750	52	15	681275	4.3129	8.0549e-06
PCDHGA3	5	140718601	140894046	100	17	681275	4.312	8.0874e-06
LEPROT	1	65881131	66108742	227	18	681275	4.312	8.09e-06
RBM15B	3	51423699	51436839	2	1	681275	4.3118	8.0951e-06
PTGES3L	17	41118605	41137545	4	1	681275	4.3113	8.113e-06
SRSF4	1	29472750	29513637	19	5	681275	4.3111	8.1204e-06
WDR66	12	122351463	122443339	53	8	681275	4.3096	8.1792e-06
ENAH	1	225673034	225845845	108	11	681275	4.3087	8.2093e-06
ZBTB43	9	129562285	129601989	7	2	681275	4.3071	8.2698e-06
NUCB2	11	17276884	17373010	52	7	681275	4.3071	8.2701e-06
RCVRN	17	9799527	9813684	23	5	681275	4.3062	8.3057e-06
B4GALT5	20	48247982	48335421	71	6	681275	4.304	8.3864e-06
SUZ12	17	30259044	30329557	24	1	681275	4.3014	8.4862e-06
EFNB2	13	107140579	107192388	47	9	681275	4.3009	8.5066e-06
RFWD2	1	175912467	176181386	183	17	681275	4.2996	8.5554e-06
MDH2	7	75672182	75698326	20	3	681275	4.2985	8.5968e-06
NPTX1	17	78439133	78455404	11	4	681275	4.2976	8.6311e-06
NR2E3	15	72097888	72112100	8	2	681275	4.297	8.6544e-06
MPND	19	4338524	4361583	13	4	681275	4.297	8.6574e-06
MYPN	10	69860874	69973274	121	17	681275	4.2968	8.6643e-06
DZIP1	13	96228956	96301960	41	8	681275	4.2961	8.6932e-06
HEMK1	3	50601583	50623922	2	1	681275	4.2954	8.7183e-06
MAP3K19	2	135720576	135787301	32	6	681275	4.2954	8.7205e-06
TMEM8A	16	419276	436950	10	3	681275	4.2947	8.7451e-06
CDYL2	16	80636175	80843175	233	32	681275	4.2942	8.7668e-06
PCDHGA2	5	140713354	140894046	102	17	681275	4.2936	8.7914e-06
TDRD1	10	115934015	115993925	53	5	681275	4.2926	8.8309e-06
POLR2A	17	7382698	7419435	39	5	681275	4.2923	8.8411e-06
TMEM170A	16	75475636	75503584	17	3	681275	4.2912	8.8865e-06
COMT	22	19924263	19958998	26	6	681275	4.2868	9.0639e-06
GLRX2	1	193064095	193080659	4	1	681275	4.2852	9.1301e-06
FAM184A	6	119279492	119475552	160	22	681275	4.2852	9.1302e-06
TLR10	4	38772360	38789611	44	7	681275	4.2813	9.2893e-06
SLC5A2	16	31489439	31503591	5	2	681275	4.2777	9.4435e-06
FRRS1L	9	111898081	111934571	36	9	681275	4.2771	9.4654e-06
TENM4	11	78362828	79157014	1006	131	681275	4.2762	9.5067e-06
VAX1	10	118886532	118902812	2	1	681275	4.2745	9.579e-06
COPS7B	2	232641388	232675458	17	4	681275	4.2739	9.605e-06
ACO2	22	41860099	41926493	29	3	681275	4.2736	9.617e-06
PNMAL1	19	46968248	46979820	6	2	681275	4.272	9.6854e-06
BTAF1	10	93678526	93792255	70	6	681275	4.2718	9.6966e-06
FRMD3	9	85856405	86158348	447	54	681275	4.2711	9.7249e-06
WDR82	3	52286938	52317659	7	1	681275	4.2707	9.7423e-06
CCDC87	11	66356140	66365554	2	1	681275	4.2706	9.7468e-06
HOXB1	17	46605307	46613272	9	3	681275	4.2686	9.8372e-06
CST7	20	24924866	24942064	28	4	681275	4.2685	9.8397e-06
ZMPSTE24	1	40718722	40761356	19	5	681275	4.2685	9.8399e-06
MMP16	8	89047960	89344717	235	31	681275	4.2684	9.8436e-06
FAM134C	17	40730026	40766445	14	3	681275	4.2681	9.8572e-06
TSR1	17	2224472	2245678	5	2	681275	4.2659	9.9548e-06
NOS1AP	1	162034581	162341313	445	39	681275	4.2652	9.9866e-06
PDE6D	2	232595647	232650974	33	3	681275	4.2641	1.0035e-05
KCTD1	18	24033374	24242365	169	37	681275	4.2633	1.0071e-05
PXK	3	58313617	58413315	128	10	681275	4.2622	1.0121e-05
ISLR	15	74461087	74470712	11	2	681275	4.262	1.0128e-05
RAB11FIP4	17	29713642	29866732	98	21	681275	4.2607	1.0189e-05
ABI2	2	204187597	204298392	40	5	681275	4.2589	1.0274e-05
TAGLN	11	117065040	117077008	10	4	681275	4.258	1.0314e-05
RSG1	1	16556682	16568659	3	1	681275	4.2578	1.0323e-05
KAT6A	8	41785497	41914506	58	6	681275	4.2573	1.0345e-05
EPB41L1	20	34674426	34822221	40	5	681275	4.2571	1.0355e-05
RNF115	1	145605990	145690505	25	3	681275	4.2558	1.0413e-05
SLCO3A1	15	92391938	92717165	377	54	681275	4.2541	1.0492e-05
KIF24	9	34250878	34334198	62	7	681275	4.2518	1.0604e-05
PTGES3L-AARSD1	17	41101043	41137545	5	1	681275	4.2452	1.092e-05
ATP2A2	12	110714032	110790398	20	6	681275	4.2452	1.0922e-05
NCOA7	6	126097307	126254676	111	14	681275	4.2445	1.0955e-05
B3GNT9	16	67180505	67189902	3	2	681275	4.2422	1.1066e-05
CNOT6L	4	78633041	78745764	49	6	681275	4.2419	1.1083e-05
HSD17B1	17	40698984	40708732	6	2	681275	4.2404	1.1158e-05
SOX10	22	38366819	38385556	5	1	681275	4.2378	1.1284e-05
ZAK	2	173935440	174134237	158	22	681275	4.2369	1.133e-05
ZBTB34	9	129617944	129649657	14	4	681275	4.2352	1.1416e-05
TESC	12	117475228	117542251	51	8	681275	4.2345	1.1451e-05
XYLB	3	38383251	38457967	78	9	681275	4.2334	1.1507e-05
LTBP1	2	33167221	33626076	535	56	681275	4.232	1.1581e-05
TARS2	1	150454840	150481585	26	4	681275	4.2318	1.159e-05
PPP1R3E	14	23763361	23777071	3	1	681275	4.2314	1.1613e-05
CCDC186	10	115879115	115939364	35	4	681275	4.2308	1.1641e-05
GPLD1	6	24424560	24500433	127	16	681275	4.2303	1.1669e-05
MKL2	16	14160178	14362133	155	7	681275	4.2297	1.1702e-05
BUB3	10	124908760	124926386	12	1	681275	4.2283	1.1774e-05
CPS1	2	211337406	211545331	173	20	681275	4.2272	1.1831e-05
MAPK11	22	50700642	50713779	4	2	681275	4.2267	1.1855e-05
NRG3	10	83630070	84748435	1351	109	681275	4.2253	1.1932e-05
FAM47E	4	77130193	77206436	94	13	681275	4.2231	1.2046e-05
GRM2	3	51736081	51754129	3	1	681275	4.2229	1.2061e-05
CHST11	12	104845692	105157292	425	67	681275	4.2225	1.2078e-05
TFPI	2	188327457	188424219	67	13	681275	4.2219	1.2114e-05
ZFP41	8	144323991	144346375	14	2	681275	4.2218	1.212e-05
WDR20	14	102601189	102691510	31	4	681275	4.2194	1.225e-05
CTF1	16	30902928	30916381	2	1	681275	4.2176	1.2343e-05
SNAI1	20	48594513	48606923	15	2	681275	4.2175	1.2352e-05
ZSWIM4	19	13901258	13944568	11	2	681275	4.2171	1.2373e-05
BRK1	3	10152333	10170374	11	1	681275	4.2151	1.2485e-05
SPRYD4	12	56857301	56866269	5	1	681275	4.2128	1.261e-05
RAB23	6	57050290	57092112	22	5	681275	4.2124	1.2635e-05
INTS9	8	28623675	28752698	86	8	681275	4.2122	1.2643e-05
PHF3	6	64340707	64425907	26	4	681275	4.2119	1.2662e-05
PLEKHG5	1	6524652	6585121	34	7	681275	4.2105	1.2743e-05
STRA13	17	79975079	79985786	4	2	681275	4.2103	1.2753e-05
[truncated: 15,545 more rows]

## Sheet: HOMAIR_gene_association
Supplementary table 12: Gene association analysis for insulin resistance. Column headings are as follows: GENE (name of the gene), CHR (chromosome), START (base pair position at the start of the gene), STOP (base pair position at the end of the gene), NSNPS (number of SNPs annotated to the gene), NPARAM (number of relevant paramters used in the model), N (sample size), ZSTAT (Z-score derived from…
GENE	CHR	START	STOP	NSNPS	NPARAM	N	ZSTAT	P
GCKR	2	27714470	27748056	23	4	96496	4.736	1.0899e-06
SPDYE5	7	74690028	75135128	11	5	96496	4.5781	2.3464e-06
POM121C	7	75044560	75120565	11	5	96496	4.5781	2.3464e-06
PSIP1	9	15462564	15516003	33	5	96496	4.2946	8.752e-06
NFE2L3	7	26186847	26228257	26	6	96496	3.9716	3.5701e-05
MYOC	1	171603057	171626773	38	7	96496	3.9126	4.5655e-05
ZNF512	2	27800836	27847582	32	3	96496	3.8531	5.8312e-05
C2orf16	2	27794389	27807089	7	2	96496	3.8406	6.1376e-05
DGAT1	8	145536746	145555582	2	1	96496	3.7561	8.628e-05
IGF1	12	102788145	102880563	75	12	96496	3.7557	8.6414e-05
C19orf67	19	14190944	14201607	3	2	96496	3.7377	9.284e-05
MRPL33	2	27989584	28004108	5	1	96496	3.6242	0.00014492
TTLL9	20	30453440	30534270	47	10	96496	3.6075	0.00015456
TRMT10A	4	100466364	100490189	26	4	96496	3.5918	0.00016419
GTDC1	2	144701002	145117578	126	16	96496	3.5516	0.00019144
POLR3C	1	145591105	145615972	8	2	96496	3.5012	0.00023161
MAP2K7	19	7963665	7980863	5	2	96496	3.4729	0.00025742
MTTP	4	100480240	100546654	64	10	96496	3.4592	0.00027084
HNRNPA2B1	7	26228047	26245413	9	3	96496	3.4378	0.00029319
HOXA7	7	27191835	27201296	6	1	96496	3.4249	0.00030754
PDGFC	4	157681263	157897546	106	14	96496	3.4059	0.00032979
ZNF513	2	27598598	27608733	4	1	96496	3.4009	0.00033586
C10orf11	10	77186217	78318633	1075	94	96496	3.3853	0.00035556
HOXA6	7	27183702	27192393	16	3	96496	3.3754	0.00036854
UBXN4	2	136494189	136544133	30	3	96496	3.3722	0.00037288
CLPTM1	19	45452842	45498104	42	7	96496	3.3716	0.00037368
HJURP	2	234743986	234768212	82	9	96496	3.3423	0.00041542
TIMP4	3	12193068	12205851	7	2	96496	3.3382	0.0004216
M6PR	12	9091457	9107357	20	4	96496	3.3238	0.00044403
HOXA5	7	27179171	27197309	21	4	96496	3.32	0.00045009
TRAIP	3	49864528	49898992	22	3	96496	3.2802	0.00051874
LCT	2	136543915	136599750	42	5	96496	3.2768	0.00052492
C4orf17	4	100427161	100464960	41	6	96496	3.2763	0.00052586
CAMKV	3	49893914	49912655	13	3	96496	3.2726	0.00053284
GMPPB	3	49757409	49766407	4	1	96496	3.2629	0.00055143
PFKL	21	45714925	45748761	26	4	96496	3.2615	0.00055411
RNF123	3	49721950	49760462	15	3	96496	3.2533	0.00057029
HOXA2	7	27138473	27147394	16	5	96496	3.241	0.00059562
IP6K1	3	49760228	49828973	22	3	96496	3.2349	0.00060837
MUC2	11	1069875	1105917	22	6	96496	3.2315	0.00061563
ERAP1	5	96095014	96154848	122	15	96496	3.226	0.00062772
AKNAD1	1	109357020	109405864	90	16	96496	3.2246	0.00063069
UBA7	3	49841138	49856391	3	1	96496	3.2178	0.00064594
TMEM163	2	135211830	135483219	271	25	96496	3.1989	0.00068974
RNF115	1	145605990	145690505	27	3	96496	3.1814	0.00073288
HOXA3	7	27144303	27184805	54	9	96496	3.1707	0.00076029
CDC14B	9	99251307	99387112	38	6	96496	3.1664	0.00077182
DARS	2	136662752	136748254	36	3	96496	3.1657	0.00077351
GBE1	3	81537350	81815950	196	17	96496	3.1524	0.00080975
TCF7L2	10	114704978	114928937	145	32	96496	3.1504	0.00081516
MAP3K19	2	135720576	135787301	48	9	96496	3.1503	0.0008155
HHAT	1	210496596	210851138	498	68	96496	3.1389	0.00084801
R3HDM1	2	136284036	136484339	86	9	96496	3.1197	0.00090509
KCNE3	11	74164386	74183600	26	6	96496	3.0993	0.00096977
GAS6	13	114522022	114572046	33	8	96496	3.0978	0.00097478
COBLL1	2	165535195	165703678	184	18	96496	3.0879	0.001008
ANKS1B	12	99127069	100383512	1131	109	96496	3.084	0.001021
ANKRD34A	1	145465508	145477147	3	1	96496	3.0764	0.0010477
RSPO3	6	127434844	127522126	82	6	96496	3.0736	0.0010573
TNFAIP8L1	19	4634527	4657080	13	5	96496	3.0517	0.0011376
ACVRL1	12	52295657	52318645	20	5	96496	3.032	0.0012149
PPM1G	2	27602566	27637550	11	2	96496	3.0234	0.0012496
MCM6	2	136595696	136639047	29	6	96496	3.0222	0.0012548
HABP4	9	99207414	99255118	28	2	96496	3.0142	0.0012881
DPP9	19	4673739	4728855	24	6	96496	2.9927	0.0013828
CABLES2	20	60962186	60987339	31	6	96496	2.9784	0.0014488
RRAD	16	66954082	66964439	3	2	96496	2.9739	0.0014703
SNX7	1	99122236	99227556	106	10	96496	2.9696	0.0014908
AMIGO3	3	49752767	49762238	1	1	96496	2.9677	0.0015
OR4M2	15	22363478	22371061	1	1	96496	2.9677	0.0015
TGFBR3L	19	7976032	7985480	2	1	96496	2.9618	0.0015292
IFT172	2	27665740	27717575	15	2	96496	2.9615	0.0015308
UHRF1	19	4904510	4963665	30	8	96496	2.958	0.0015481
EIF2B4	2	27585719	27598324	4	1	96496	2.9577	0.0015498
KCNH8	3	19184946	19578635	154	24	96496	2.9572	0.0015522
HOXC8	12	54397890	54408047	2	1	96496	2.9559	0.0015585
APOC4	19	45440495	45450253	8	3	96496	2.9529	0.0015738
KIAA1755	20	36837407	36894174	50	8	96496	2.9484	0.0015973
PRB1	12	11503257	11513524	7	3	96496	2.9423	0.0016291
DCAF11	14	24578906	24595951	10	2	96496	2.931	0.0016892
GTF2A1	14	81640296	81692575	26	4	96496	2.93	0.001695
WTAP	6	160142712	160178851	32	5	96496	2.9255	0.0017197
GTF3C2	2	27547216	27585243	9	1	96496	2.9224	0.0017368
FNDC4	2	27713250	27723126	6	1	96496	2.9215	0.0017416
NRBP1	2	27646473	27666626	7	1	96496	2.9147	0.00178
DPP9-AS1	19	4674294	4687460	5	2	96496	2.909	0.0018128
GRAMD1C	3	113552671	113667521	66	13	96496	2.9071	0.001824
MST1R	3	49922935	49946311	10	3	96496	2.9043	0.0018402
BAZ2B	2	160173990	160478059	265	27	96496	2.8976	0.0018803
DEAF1	11	642725	700740	32	6	96496	2.8975	0.001881
GRB10	7	50656260	50866159	304	20	96496	2.8945	0.0018988
SGMS1	10	52063845	52388737	390	28	96496	2.8933	0.001906
APOC2	19	45444239	45454322	13	3	96496	2.891	0.0019202
S100A11	1	152003482	152014511	7	1	96496	2.8845	0.0019601
DPYSL2	8	26366709	26517193	239	25	96496	2.8834	0.0019671
GLTP	12	110287248	110323293	18	5	96496	2.8817	0.0019774
SNX17	2	27588363	27601900	4	1	96496	2.8798	0.0019899
ADH5	4	99990629	100014931	47	6	96496	2.8794	0.0019921
MERTK	2	112651056	112798793	179	11	96496	2.8768	0.0020088
PTGES3	12	57055625	57087138	14	4	96496	2.8756	0.0020164
CYP19A1	15	51498754	51635795	152	17	96496	2.8747	0.0020224
SPRR2D	1	153010701	153018594	11	1	96496	2.8733	0.0020309
RBFOX1	16	5284469	7764842	4849	417	96496	2.8725	0.0020359
ACMSD	2	135590994	135661104	58	5	96496	2.8695	0.0020557
POLR3GL	1	145454736	145481081	4	2	96496	2.8627	0.0021
NICN1	3	49458266	49471777	9	2	96496	2.8621	0.0021039
LIX1L	1	145472059	145503170	3	2	96496	2.8569	0.0021388
SYN2	3	12177150	12235032	59	9	96496	2.8461	0.0022126
NAALADL1	11	64810795	64831009	4	1	96496	2.8402	0.0022544
C5orf67	5	55808192	55835983	44	15	96496	2.8378	0.0022714
KDM4C	9	6715863	7177148	762	66	96496	2.8371	0.0022762
ATXN2L	16	28829369	28850058	7	1	96496	2.8318	0.0023143
TLX1	10	102886061	102899046	16	5	96496	2.8232	0.0023773
CBX3	7	26235831	26254727	8	2	96496	2.819	0.0024083
RSRC1	3	157818690	158264124	355	11	96496	2.8089	0.0024854
TET2	4	106062032	106202460	93	13	96496	2.8085	0.0024888
OCSTAMP	20	45168170	45184213	21	5	96496	2.8064	0.0025046
PNMA2	8	26360696	26376608	19	5	96496	2.8045	0.0025194
OR13C2	9	107365452	107372908	27	3	96496	2.799	0.0025634
TACC1	8	38580704	38712046	75	12	96496	2.7928	0.0026126
RBKS	2	28002766	28118223	63	3	96496	2.7919	0.00262
KRTCAP3	2	27660233	27670848	3	1	96496	2.7908	0.002629
RBM6	3	49972474	50116185	61	5	96496	2.7896	0.0026389
HOXA4	7	27166626	27175399	18	4	96496	2.7717	0.0027884
MYH3	17	10530343	10565626	43	3	96496	2.7683	0.0028174
ZNF12	7	6726564	6751566	18	6	96496	2.7616	0.0028757
SPRR2B	1	153041217	153049084	15	2	96496	2.7573	0.0029138
MFRP	11	119208144	119222383	30	4	96496	2.7572	0.0029147
C1QTNF5	11	119208144	119222383	30	4	96496	2.7572	0.0029147
EYA3	1	28295355	28420173	57	8	96496	2.7554	0.0029314
USP3	15	63791710	63888339	69	8	96496	2.7505	0.0029752
MED15	22	20856849	20943419	85	8	96496	2.7433	0.0030409
MAP1B	5	71398118	71506897	86	24	96496	2.7412	0.0030607
OR4C11	11	55369330	55376874	1	1	96496	2.737	0.0031
NRL	14	24546402	24589223	23	6	96496	2.7365	0.0031045
METTL2B	7	128111783	128144478	6	3	96496	2.7346	0.003123
TMEM232	5	109753697	110067507	166	11	96496	2.7339	0.0031298
SNX11	17	46179911	46201609	16	3	96496	2.731	0.0031571
GALNT10	5	153565295	153802044	385	36	96496	2.7233	0.0032318
CAMK4	5	110554947	110832084	316	21	96496	2.7198	0.0032661
TLK1	2	171845833	172092824	154	10	96496	2.7198	0.0032663
NFE2L1	17	46120686	46140407	22	6	96496	2.7167	0.0032971
IQSEC1	3	12937042	13119652	165	32	96496	2.7093	0.0033713
HOXC9	12	54388877	54398621	3	1	96496	2.6998	0.0034692
SH2B1	16	28867939	28887034	5	1	96496	2.6988	0.0034794
STIP1	11	63947206	63973520	13	4	96496	2.6977	0.0034911
ABCC6	16	16241922	16323083	61	11	96496	2.6966	0.0035025
CBX1	17	46145914	46183883	22	4	96496	2.6948	0.0035212
CCSER2	10	86083342	86279776	179	15	96496	2.6938	0.0035322
DIO1	1	54354860	54378263	26	4	96496	2.693	0.0035408
ADH4	4	100043332	100070449	69	3	96496	2.6874	0.0036009
IFITM1	11	308991	316772	3	1	96496	2.6857	0.0036186
RCN3	19	50025875	50048391	8	2	96496	2.6832	0.0036458
ADHFE1	8	67339693	67385760	58	7	96496	2.6829	0.0036494
PDRG1	20	30531258	30561513	16	2	96496	2.6805	0.0036754
HERC1	15	63899317	64131148	163	10	96496	2.678	0.0037026
OR1B1	9	125389358	125396814	19	4	96496	2.6776	0.0037079
PLXND1	3	129272556	129330582	55	9	96496	2.6751	0.0037354
CEP68	2	65278495	65315642	42	7	96496	2.674	0.0037474
LOC101928291	1	224616806	224649098	22	2	96496	2.6723	0.0037662
COPB1	11	14477549	14526441	33	4	96496	2.6705	0.0037872
SNAPC3	9	15417694	15468247	45	5	96496	2.6661	0.0038367
C16orf74	16	85739623	85789689	47	5	96496	2.666	0.0038384
VAMP2	17	8060965	8071293	5	1	96496	2.6632	0.0038706
CPEB2	4	14999298	15073277	57	9	96496	2.6629	0.0038737
EMB	5	49690526	49742234	28	4	96496	2.657	0.0039422
LPCAT3	12	7083847	7130842	17	3	96496	2.6567	0.0039454
TRIM66	11	8632084	8709205	50	6	96496	2.6532	0.0039864
DDX19B	16	70318670	70369235	1	1	96496	2.6521	0.004
GPR62	3	51984330	51993020	2	1	96496	2.6497	0.0040277
OR13C5	9	107359238	107366694	30	3	96496	2.6447	0.0040879
HERC2	15	28354683	28572313	73	7	96496	2.6438	0.004099
TCL1A	14	96174804	96185533	17	3	96496	2.6371	0.0041807
RAB5B	12	56362697	56391967	21	5	96496	2.6351	0.0042054
DAG1	3	49501136	49574551	26	4	96496	2.6345	0.0042134
FGGY	1	59757625	60229902	335	39	96496	2.632	0.0042436
PRR23B	3	138736373	138744768	2	1	96496	2.6261	0.0043183
DAZL	3	16626799	16652006	22	5	96496	2.6211	0.0043822
WDR26	1	224571345	224627001	35	2	96496	2.62	0.004397
PGM2	4	37823282	37866059	66	8	96496	2.6133	0.0044837
ASUN	12	27056612	27096254	32	6	96496	2.6081	0.0045524
AMT	3	49452711	49465111	10	2	96496	2.6057	0.0045842
SPRR1B	1	152998679	153006876	28	1	96496	2.6048	0.0045958
FITM1	14	24595675	24603558	3	1	96496	2.6044	0.0046023
FAM212A	3	49835687	49843963	2	1	96496	2.6029	0.0046222
TMEM18	2	666293	682439	21	4	96496	2.6023	0.0046297
VPRBP	3	51431798	51539018	14	4	96496	2.602	0.0046344
CNIH4	1	224539513	224568654	15	2	96496	2.5995	0.004668
FECH	18	55210573	55258969	61	13	96496	2.5966	0.0047074
VEGFB	11	63997056	64008236	5	2	96496	2.5942	0.0047402
OR13C9	9	107378029	107385485	13	2	96496	2.5913	0.0047809
PPP1R37	19	45591431	45652043	33	5	96496	2.5911	0.0047835
STARD3	17	37788333	37821954	13	3	96496	2.5893	0.0048081
CAPRIN1	11	34068230	34125657	48	3	96496	2.5837	0.0048878
ZNF367	9	99146723	99185669	11	2	96496	2.5814	0.0049198
TCTA	3	49444639	49455409	8	2	96496	2.581	0.0049263
ATP6V0A2	12	124191865	124247802	38	2	96496	2.5809	0.0049274
TLR1	4	38796376	38811814	22	4	96496	2.5808	0.0049282
STARD13	13	33675772	34255932	708	71	96496	2.5794	0.0049483
ZNF550	19	58051704	58076231	12	4	96496	2.5791	0.0049525
CTCFL	20	56069521	56105708	31	8	96496	2.5761	0.0049966
GSPT1	16	11960485	12015519	29	6	96496	2.5742	0.005024
DMRTA2	1	50881723	50894119	5	1	96496	2.5741	0.0050246
OR11G2	14	20660495	20668032	15	5	96496	2.572	0.0050556
PHB2	12	7073015	7084981	3	1	96496	2.5716	0.0050608
TBX3	12	115106559	115126969	10	3	96496	2.5704	0.0050791
GATA4	8	11529433	11619010	106	21	96496	2.5675	0.005122
GORASP2	2	171779948	171825145	32	5	96496	2.5658	0.0051469
SPRR2A	1	153027096	153034988	10	2	96496	2.557	0.0052784
GDAP1	8	75257618	75280845	40	4	96496	2.5552	0.005307
OR13C8	9	107326449	107333911	5	1	96496	2.5493	0.0053974
SEPP1	5	42798482	42817024	14	3	96496	2.5491	0.0053999
RRAS2	11	14297966	14391052	37	9	96496	2.548	0.0054177
USP44	12	95908836	95950278	38	10	96496	2.5454	0.0054576
CCNT2	2	135671363	135718415	28	4	96496	2.5433	0.0054905
PHC1	12	9062292	9095563	35	7	96496	2.5417	0.0055154
RC3H2	9	125605335	125672562	28	5	96496	2.5407	0.0055317
LRRC8E	19	7948390	7968408	5	2	96496	2.5406	0.0055334
FBXL22	15	63884327	63896127	10	3	96496	2.5369	0.0055922
ALPP	2	233238348	233249099	10	3	96496	2.5338	0.0056413
PCDHA10	5	140230634	140393429	81	8	96496	2.5297	0.0057078
SP3	2	174769687	174835430	54	7	96496	2.5269	0.0057532
TMEM80	11	690591	706528	7	2	96496	2.5245	0.0057926
PCDHA9	5	140222357	140393429	82	8	96496	2.5241	0.005799
PSMA1	11	14524922	14670180	56	9	96496	2.5239	0.0058023
PCDHA8	5	140215907	140393429	83	9	96496	2.522	0.0058337
HOXC10	12	54369466	54385563	7	3	96496	2.5113	0.0060147
SIRT1	10	69639427	69679647	23	3	96496	2.5088	0.0060569
ACVR1B	12	52340451	52392363	23	4	96496	2.5065	0.006097
NAT10	11	34122111	34174081	38	3	96496	2.5041	0.0061388
PCDHA11	5	140242149	140393432	77	8	96496	2.504	0.0061393
RHOA	3	49395069	49454526	26	4	96496	2.5037	0.0061456
PPP1R1B	17	37778177	37794378	5	1	96496	2.5033	0.0061528
PSME1	14	24600295	24609676	3	1	96496	2.5028	0.0061611
PCDHA7	5	140208969	140393429	88	9	96496	2.4981	0.0062423
LCA5	6	80193208	80252147	59	8	96496	2.4959	0.0062824
GSTM1	1	110225418	110242328	1	1	96496	2.4949	0.0063
HSD17B6	12	57141237	57183074	13	3	96496	2.4936	0.006323
IFITM2	11	303095	310910	5	2	96496	2.4927	0.0063385
PCDHA12	5	140249931	140393429	72	8	96496	2.4908	0.0063736
STUB1	16	725115	734268	3	2	96496	2.49	0.0063864
CXCL8	4	74601223	74610933	2	1	96496	2.4883	0.0064186
SUOX	12	56386043	56400809	5	3	96496	2.4881	0.0064209
DUOX1	15	45417192	45459276	38	7	96496	2.4875	0.0064319
ITFG1	16	47186802	47500018	70	6	96496	2.4863	0.0064545
PLCB1	20	8107912	8867047	1064	119	96496	2.4839	0.006497
DDX20	1	112293190	112311699	13	3	96496	2.4837	0.0065014
HCN1	5	45253552	45701220	147	12	96496	2.4827	0.0065198
HNF1B	17	36044934	36110096	68	19	96496	2.4804	0.0065614
PEX11B	1	145511165	145525232	2	1	96496	2.4799	0.0065702
SAP30L	5	153820517	153842113	13	6	96496	2.4792	0.0065833
KDM4B	19	4964123	5155109	121	14	96496	2.4777	0.0066113
COA4	11	73582212	73592890	13	3	96496	2.4775	0.0066158
PCDHA6	5	140202650	140393429	91	9	96496	2.4766	0.0066316
TMEM107	17	8074796	8084723	7	3	96496	2.4757	0.0066494
C1orf61	1	156372548	156431441	30	10	96496	2.4739	0.0066832
PPP1R14B	11	64010451	64019413	4	1	96496	2.4736	0.0066873
ITLN2	1	160913310	160929589	13	4	96496	2.4727	0.0067049
FAM89A	1	231153204	231180995	18	6	96496	2.4721	0.0067156
FAM71C	12	100036528	100045392	11	5	96496	2.4721	0.0067167
PTCH1	9	98203764	98284247	29	5	96496	2.4672	0.0068088
PCDHAC1	5	140301302	140393429	57	8	96496	2.467	0.0068131
NGF	1	115827037	115885857	105	21	96496	2.4639	0.0068726
PCDHA13	5	140256854	140393429	69	8	96496	2.4623	0.0069019
MRPS5	2	95751452	95792754	2	1	96496	2.4618	0.0069111
SHISA4	1	201852797	201863215	4	2	96496	2.4611	0.0069247
PNMT	17	37819234	37828228	5	2	96496	2.4565	0.0070154
CEP295NL	17	76885077	76904299	19	5	96496	2.4552	0.0070411
ARL2	11	64776585	64791157	4	1	96496	2.4546	0.0070518
ZC3H6	2	113028178	113099140	43	3	96496	2.4472	0.0071976
PARPBP	12	102508956	102592798	28	6	96496	2.4459	0.0072242
PCDHA5	5	140196361	140393429	97	9	96496	2.4458	0.0072268
PPTC7	12	110970737	111026064	15	5	96496	2.4455	0.0072323
ABCB5	7	20650245	20798137	210	32	96496	2.4444	0.0072554
ZAK	2	173935440	174134237	173	24	96496	2.4431	0.0072815
ZNF468	19	53340285	53365902	25	5	96496	2.4431	0.0072818
CIPC	14	77559578	77585130	17	3	96496	2.4425	0.0072928
SRP14	15	40326391	40336389	10	4	96496	2.4387	0.0073694
LOC101929519	9	96431803	96440032	6	2	96496	2.4381	0.0073814
ARHGAP21	10	24871038	25017597	63	6	96496	2.4356	0.007434
RBP3	10	48379987	48395991	12	3	96496	2.4349	0.0074486
USP48	1	22003291	22114688	88	11	96496	2.4302	0.0075453
FRAS1	4	78973724	79466923	664	40	96496	2.429	0.0075712
HERC4	10	69680156	69840103	64	6	96496	2.4203	0.0077532
LDHB	12	21786775	21815789	6	2	96496	2.4197	0.0077667
FAM84A	2	14767810	14781670	4	1	96496	2.4187	0.0077875
TRIM16L	17	18596311	18640931	12	3	96496	2.4156	0.0078547
NUDT17	1	145584991	145594435	5	3	96496	2.4141	0.007886
SLC25A46	5	110068837	110102357	29	6	96496	2.4141	0.0078871
DNAJC4	11	63992594	64003253	6	2	96496	2.4116	0.0079412
FBXW4	10	103368921	103460345	44	4	96496	2.411	0.007955
PTPDC1	9	96788076	96873638	44	5	96496	2.4098	0.0079817
MIEN1	17	37883909	37891792	2	1	96496	2.4079	0.0080214
ADAD2	16	84219723	84232272	34	7	96496	2.4065	0.0080522
TRPM7	15	50847851	50984012	116	9	96496	2.4033	0.0081242
PHKB	16	47490047	47736934	60	5	96496	2.3971	0.0082617
TSSK4	14	24669753	24679068	4	2	96496	2.3971	0.0082618
STK33	11	8411917	8620836	153	11	96496	2.3951	0.008308
BCL2L2-PABPN1	14	23770971	23796894	14	4	96496	2.3926	0.008364
ERCC2	19	45853149	45878845	27	6	96496	2.391	0.0084016
BRINP1	9	121927407	122136739	239	29	96496	2.388	0.0084696
LOC101927216	13	80615327	80629465	22	6	96496	2.3833	0.0085798
BOP1	8	145484556	145520120	9	2	96496	2.3829	0.0085885
SRSF3	6	36557090	36573744	9	2	96496	2.3825	0.008597
CCDC152	5	42751920	42804039	40	4	96496	2.3819	0.0086122
TMEM87B	2	112807800	112878395	36	7	96496	2.3812	0.0086273
BBS4	15	72973520	73032317	32	5	96496	2.379	0.0086793
C9orf171	9	135280430	135450234	165	36	96496	2.3774	0.0087185
ANXA10	4	169008688	169110393	76	7	96496	2.3765	0.008739
SSBP3	1	54689604	54877068	170	38	96496	2.3764	0.0087413
ATP2A1	16	28884192	28917330	11	2	96496	2.3756	0.0087596
SHISA6	17	11139740	11468880	433	72	96496	2.3676	0.0089508
FKBP2	11	64003413	64013107	6	2	96496	2.3639	0.0090424
ACAT2	6	160177989	160201587	18	3	96496	2.3638	0.009045
PAAF1	11	73582744	73640281	48	8	96496	2.3626	0.0090737
PPARG	3	12324349	12477355	133	13	96496	2.3616	0.0090987
GJA4	1	35253559	35262851	3	1	96496	2.3593	0.0091554
PABPN1	14	23784397	23796894	6	2	96496	2.3574	0.0092017
RGCC	13	42026542	42046513	24	7	96496	2.3555	0.009248
IGFBP1	7	45922959	45934767	13	4	96496	2.3549	0.0092627
FRAT1	10	99074022	99083172	4	2	96496	2.3548	0.0092675
RNLS	10	90032121	90348611	302	23	96496	2.3522	0.0093325
PCSK2	20	17201752	17466723	378	38	96496	2.3477	0.009445
DEDD	1	161089267	161108192	7	2	96496	2.3445	0.0095254
ANP32D	12	48861448	48868343	12	3	96496	2.3436	0.0095502
IL12A	3	159701623	159715306	11	4	96496	2.3426	0.0095758
GDF5	20	34019649	34031027	7	2	96496	2.3424	0.0095803
DEFB134	8	11849989	11858760	13	2	96496	2.3396	0.0096515
LRGUK	7	133807105	133950433	156	12	96496	2.3382	0.0096886
AKT2	19	40734724	40796443	22	4	96496	2.3375	0.009706
CDH4	20	59822482	60517173	984	162	96496	2.3369	0.009723
BLOC1S6	15	45874417	45903409	6	2	96496	2.3358	0.009752
ABCA4	1	94456893	94591705	249	50	96496	2.3344	0.0097879
FAHD2A	2	96063439	96083857	2	1	96496	2.334	0.0097972
ZNF273	7	64358620	64393455	20	3	96496	2.3335	0.0098108
RELB	19	45499707	45542956	10	4	96496	2.3325	0.009836
SLC10A2	13	103694848	103724196	80	13	96496	2.3325	0.0098378
MCCC1	3	182731506	182822373	71	6	96496	2.3312	0.0098709
CYGB	17	74521930	74538987	6	2	96496	2.3312	0.0098717
SH3BP2	4	2789750	2844323	34	7	96496	2.3276	0.0099666
KIAA1024	15	79719858	79766142	49	9	96496	2.3258	0.010014
BCL2L2	14	23770971	23791741	11	4	96496	2.3253	0.010027
RHOG	11	3846708	3867213	28	6	96496	2.3247	0.010045
ADM5	19	50186942	50195747	6	3	96496	2.3244	0.010052
RAB11FIP4	17	29713642	29866732	112	24	96496	2.324	0.010062
CYP4F22	19	15614336	15664628	37	10	96496	2.3238	0.010068
CUL4A	13	113857507	113920892	57	3	96496	2.3232	0.010083
C11orf86	11	66737754	66745979	1	1	96496	2.3226	0.0101
TRAPPC6A	19	45664686	45686501	7	3	96496	2.3213	0.010135
PCDHA4	5	140181672	140393429	109	10	96496	2.3212	0.010138
PMCH	12	102588737	102596614	3	2	96496	2.3197	0.010179
MACF1	1	39544839	39954310	224	20	96496	2.3155	0.010293
LOC730159	1	173599661	173607773	3	1	96496	2.3151	0.010302
HECW1	7	43147198	43604713	523	68	96496	2.3147	0.010315
PLXNB1	3	48443761	48476460	15	1	96496	2.3124	0.010378
ZAP70	2	98325031	98358490	26	5	96496	2.3103	0.010435
ARHGEF18	19	7415481	7538871	139	13	96496	2.3102	0.01044
PCDHA3	5	140175783	140393429	112	10	96496	2.3101	0.010443
USP50	15	50791259	50843902	21	6	96496	2.3095	0.010458
TUFM	16	28852232	28862729	4	1	96496	2.3094	0.01046
PRAP1	10	135143362	135167687	5	2	96496	2.3088	0.010478
POLR2A	17	7382698	7419435	44	5	96496	2.303	0.010638
GCNT4	5	74321746	74355743	19	4	96496	2.303	0.010639
TNFRSF1B	1	12222044	12270779	57	11	96496	2.3019	0.010671
TTC13	1	231040487	231119618	95	10	96496	2.3008	0.0107
MAL	2	95686400	95721237	11	3	96496	2.3003	0.010716
SELT	3	150316066	150349734	20	4	96496	2.2995	0.010739
KNOP1	16	19716173	19734726	12	2	96496	2.2959	0.01084
DYNAP	18	52253390	52268224	6	2	96496	2.2951	0.010863
WDR47	1	109511335	109589860	28	7	96496	2.292	0.010953
C3orf70	3	184794338	184875802	49	11	96496	2.2914	0.010971
SH3BP4	2	235855628	235965858	83	20	96496	2.2911	0.01098
GRM2	3	51736081	51754129	3	1	96496	2.29	0.011012
CCDC51	3	48472080	48486529	9	1	96496	2.2893	0.011031
PTBP1	19	792392	813827	14	4	96496	2.2893	0.011031
ATRIP	3	48483114	48510544	10	2	96496	2.2879	0.011071
GCHFR	15	41051285	41061411	2	1	96496	2.2873	0.011088
IL22RA2	6	137463457	137499785	49	9	96496	2.2865	0.011112
PRODH2	19	36289392	36309201	6	3	96496	2.2854	0.011145
PDZD2	5	31634345	32112538	564	123	96496	2.2841	0.011184
RPTOR	17	78513625	78941673	568	44	96496	2.2831	0.011211
SPRR3	1	152969223	152977832	25	1	96496	2.2825	0.011229
RTCA	1	100726714	100759825	25	2	96496	2.2812	0.011268
TMA7	3	48476686	48487037	7	1	96496	2.281	0.011274
HOXA9	7	27200557	27210149	9	3	96496	2.2799	0.011308
BBX	3	107236783	107531676	228	21	96496	2.2792	0.011329
SDHAF4	6	71271625	71300106	30	3	96496	2.2752	0.011448
CAMK1G	1	209752045	209788784	63	13	96496	2.2723	0.011534
C1QBP	17	5334599	5347471	9	2	96496	2.2719	0.011547
OSMR	5	38840960	38937243	115	21	96496	2.2718	0.011549
NPM1	5	170809652	170839388	16	2	96496	2.2715	0.011558
TAL1	1	47680462	47702938	14	3	96496	2.2707	0.011584
ZC3H8	2	112971939	113017664	17	5	96496	2.2701	0.0116
TCAP	17	37816599	37824307	4	1	96496	2.2697	0.011614
ACVR1C	2	158381779	158490399	45	10	96496	2.2687	0.011644
FKBP5	6	35539862	35701360	60	8	96496	2.2664	0.011713
KRT78	12	53230088	53247778	20	2	96496	2.2647	0.011764
FTO	16	53732875	54149879	537	72	96496	2.2635	0.011803
SYT2	1	202558224	202684551	126	18	96496	2.2625	0.011833
RBMXL1	1	89443639	89463643	10	3	96496	2.2619	0.011852
GPRIN1	5	176021303	176049339	12	4	96496	2.2612	0.011873
FAM135A	6	71118107	71272377	96	4	96496	2.2572	0.011998
LDHAL6B	15	59494015	59502287	13	2	96496	2.2557	0.012043
ATG16L1	2	234155217	234205820	59	6	96496	2.2521	0.01216
SYT10	12	33526848	33597754	105	11	96496	2.2493	0.012246
CDCA5	11	64832272	64856635	19	5	96496	2.2493	0.012248
NLRP5	19	56506092	56574676	66	22	96496	2.2477	0.012299
GSAP	7	76938568	77050719	130	17	96496	2.2468	0.012327
SLC35E2B	1	1589986	1629243	3	1	96496	2.2463	0.012342
CD300LF	17	72688947	72714169	14	4	96496	2.2462	0.012345
CHFR	12	133415437	133486459	56	8	96496	2.2461	0.01235
FAM212B	1	112263186	112303419	32	8	96496	2.2451	0.012381
CD3E	11	118170295	118188390	23	5	96496	2.2443	0.012405
CHMP4A	14	24677287	24688036	5	2	96496	2.2429	0.012452
ZNF2	2	95826165	95851565	5	1	96496	2.2423	0.012471
DNMT1	19	10242521	10310783	30	4	96496	2.2422	0.012473
RNF217	6	125278680	125415279	125	24	96496	2.2406	0.012525
ADAMTS18	16	77314525	77474011	331	36	96496	2.2405	0.012528
DNAJC14	12	56213244	56229337	4	2	96496	2.2404	0.012533
PCDHA2	5	140169444	140393429	118	10	96496	2.2391	0.012576
TMEFF2	2	192769115	193064645	258	37	96496	2.2389	0.012582
IQCK	16	19722778	19870587	79	5	96496	2.2381	0.012606
EIF2B2	14	75464612	75477794	6	1	96496	2.2367	0.012654
TBC1D22A	22	47153514	47572842	599	57	96496	2.2364	0.012663
EPS8L2	11	701120	729227	11	4	96496	2.2326	0.012787
USP8	15	50711579	50794780	81	8	96496	2.2301	0.012871
DTNB	2	25598567	25901516	140	19	96496	2.228	0.012942
NETO2	16	47113931	47182936	26	2	96496	2.2262	0.013
TFAP2A	6	10391919	10424797	24	8	96496	2.2217	0.01315
TREX1	3	48501919	48510544	3	1	96496	2.2212	0.013168
CPEB1	15	83210448	83321762	79	9	96496	2.221	0.013175
ARFGEF2	20	47533250	47654730	95	9	96496	2.2206	0.01319
AFF3	2	100160826	100764037	506	32	96496	2.2198	0.013216
NUMBL	19	41170310	41201556	17	5	96496	2.2175	0.013296
DEFB135	8	11834830	11843599	15	4	96496	2.2156	0.013359
FYCO1	3	45957891	46042316	79	9	96496	2.2155	0.013363
ESYT2	7	158522188	158627729	134	8	96496	2.2128	0.013455
SHD	19	4273598	4292220	12	3	96496	2.2103	0.013543
FBXW12	3	48408709	48437690	17	1	96496	2.2099	0.013555
SV2A	1	149873370	149894434	7	4	96496	2.2094	0.013573
CHGB	20	5886974	5907507	36	7	96496	2.2088	0.013596
ANKRD30B	18	14743239	14854237	26	3	96496	2.2069	0.01366
ARHGEF28	5	72916983	73239318	361	40	96496	2.2057	0.013704
WNK2	9	95941437	96084354	164	19	96496	2.2048	0.013735
UFC1	1	161118534	161130146	2	1	96496	2.2037	0.013774
PCK1	20	56131137	56143015	25	6	96496	2.2033	0.013788
ERBB3	12	56468809	56498791	9	2	96496	2.2029	0.013801
ZFPM2	8	106325917	106818267	484	60	96496	2.2006	0.013884
SMCO1	3	196232250	196247237	5	2	96496	2.2003	0.013891
FNDC3B	3	171752418	172119993	302	43	96496	2.1998	0.013909
ADGRD1	12	131433452	131627510	279	37	96496	2.1993	0.01393
SLC2A13	12	40147323	40504847	454	45	96496	2.1989	0.013942
FERMT3	11	63969152	63992863	14	4	96496	2.1981	0.013972
COL28A1	7	7396744	7580460	234	20	96496	2.1973	0.013999
VAV2	9	136625516	136862496	289	44	96496	2.1972	0.014003
USP18	22	18627758	18661664	23	7	96496	2.1951	0.014077
TM4SF1	3	149085305	149100647	15	2	96496	2.1947	0.014093
RNF212	4	1048539	1112352	119	7	96496	2.1944	0.014102
SLC38A4	12	47157044	47231205	106	17	96496	2.1939	0.01412
HP1BP3	1	21067670	21118808	27	5	96496	2.1937	0.01413
FGFBP3	10	93664845	93674258	4	1	96496	2.1934	0.014139
CSE1L	20	47657783	47714997	41	5	96496	2.1928	0.01416
EPS8L1	19	55582221	55600791	4	1	96496	2.1924	0.014174
FABP6	5	159609374	159667229	42	8	96496	2.1923	0.014177
YKT6	7	44235577	44255393	12	3	96496	2.1922	0.014183
FAT4	4	126232003	126415587	187	27	96496	2.191	0.014226
GLRX	5	95148053	95163577	20	7	96496	2.1892	0.01429
OR6S1	14	21107355	21114850	21	3	96496	2.1866	0.014385
MSR1	8	15963887	16055300	107	17	96496	2.1843	0.014469
FAHD2B	2	97747820	97765603	4	1	96496	2.1822	0.014548
USP7	16	8984451	9062341	67	7	96496	2.1814	0.014579
ZNF99	19	22933485	22971973	22	4	96496	2.1809	0.014595
SPRR1A	1	152951564	152959790	14	2	96496	2.1808	0.0146
UTP20	12	101668905	101781897	73	8	96496	2.1799	0.014632
SOX15	17	7489996	7499037	3	2	96496	2.1798	0.014636
PWWP2A	5	159501389	159551452	15	2	96496	2.1797	0.014641
PARP6	15	72532022	72569885	25	5	96496	2.1782	0.014697
WIF1	12	65442904	65520346	57	8	96496	2.1756	0.014794
BLOC1S3	19	45677003	45686558	5	2	96496	2.1754	0.014801
ZNF514	2	95811900	95830322	4	1	96496	2.1725	0.014909
OR7G1	19	9224004	9231439	7	2	96496	2.1725	0.01491
CAMKK2	12	121673995	121741111	46	11	96496	2.1717	0.01494
ZFP64	20	50699050	50813524	97	17	96496	2.1704	0.014989
REEP3	10	65276113	65386383	90	9	96496	2.1699	0.015009
CDHR2	5	175964512	176024269	41	6	96496	2.1687	0.015053
CD22	19	35815069	35839764	24	8	96496	2.1678	0.015088
LOC441239	7	64347148	64355984	9	3	96496	2.1657	0.015166
GRB14	2	165347823	165483360	106	15	96496	2.1579	0.015469
PGAM5	12	133282393	133300823	3	2	96496	2.1526	0.015674
RAB3GAP1	2	135804835	135929780	51	6	96496	2.1494	0.0158
URI1	19	30409551	30509019	63	6	96496	2.149	0.015816
INTS4	11	77588266	77710771	79	9	96496	2.1489	0.015823
ZNF701	19	53068526	53091927	18	5	96496	2.1484	0.015842
OR52D1	11	5504915	5512479	35	4	96496	2.1479	0.015859
RAD9B	12	110935005	110975452	8	3	96496	2.1465	0.015918
YIPF1	1	54315892	54360487	41	5	96496	2.1432	0.016047
FANCE	6	35415116	35436418	23	5	96496	2.1428	0.016064
G3BP1	5	151146476	151186415	20	3	96496	2.1421	0.016093
PPBP	4	74850656	74858907	17	2	96496	2.1416	0.016114
ANKUB1	3	149477387	149515610	36	8	96496	2.1392	0.016208
PGAP3	17	37825875	37849310	28	1	96496	2.1388	0.016227
KIF17	1	20988975	21049317	68	22	96496	2.1381	0.016254
GAD1	2	171668200	171719161	28	4	96496	2.1376	0.016275
EIF2S2	20	32674615	32705085	16	3	96496	2.1374	0.016285
ATXN7L3B	12	74926551	74936732	18	5	96496	2.1371	0.016296
PCDHA1	5	140160876	140393429	129	10	96496	2.1367	0.016313
PDZK1IP1	1	47647761	47660771	4	1	96496	2.136	0.016339
SNAP91	6	84261104	84424127	92	9	96496	2.133	0.016463
DDC	7	50524634	50638154	216	21	96496	2.1319	0.016509
ANKRD31	5	74362622	74537703	108	7	96496	2.1289	0.016631
NR2F2	15	96864157	96884992	9	3	96496	2.1286	0.016645
LPCAT1	5	1460042	1530644	86	19	96496	2.1285	0.01665
STK38L	12	27392078	27480392	105	15	96496	2.1283	0.016655
SLC4A1AP	2	27881338	27919347	13	3	96496	2.1279	0.016672
FRAT2	10	99090754	99099458	2	1	96496	2.1268	0.01672
PDGFRL	8	17428942	17502142	164	29	96496	2.126	0.01675
SULT1A1	16	28615408	28639907	3	1	96496	2.1256	0.016769
CLDN11	3	170131653	170153979	16	3	96496	2.1233	0.016866
CEP290	12	88441290	88540993	62	5	96496	2.1227	0.016889
MPV17	2	27530860	27550969	6	2	96496	2.1224	0.016903
ISL1	5	50673958	50692064	7	2	96496	2.1215	0.016939
ANK1	8	41509244	41759280	247	42	96496	2.1191	0.017039
PABPC1L	20	43533701	43589085	52	10	96496	2.1178	0.017098
GPRC5B	16	19868793	19902049	22	6	96496	2.1169	0.017135
HOXC4	12	54383716	54451314	31	7	96496	2.1145	0.017238
CD83	6	14112487	14138649	30	8	96496	2.1139	0.017262
MDP1	14	24681643	24690276	4	2	96496	2.1122	0.017334
JMY	5	78526925	78624538	52	4	96496	2.1119	0.017346
TMTC3	12	88531073	88595164	43	2	96496	2.1112	0.017377
HNF1A	12	121410861	121441815	40	7	96496	2.1108	0.017395
ZNF76	6	35221691	35265262	38	4	96496	2.1092	0.017462
RPAP3	12	48054215	48104844	28	6	96496	2.1086	0.017488
ANKRD36B	2	98107509	98211708	11	2	96496	2.1067	0.017571
ANKRD45	1	173575975	173644001	13	3	96496	2.1061	0.017596
RHBDD2	7	75503317	75519744	4	2	96496	2.1055	0.017624
UBE2J1	6	90034844	90067619	15	5	96496	2.1053	0.017634
SNX15	11	64789880	64809544	17	3	96496	2.1049	0.017648
PPAN	19	10211899	10223475	6	2	96496	2.1043	0.017676
FBLN7	2	112890962	112947293	34	7	96496	2.1025	0.017757
EIF4G3	1	21131285	21508381	167	8	96496	2.102	0.017776
ESRRA	11	64067990	64085715	6	2	96496	2.1005	0.017844
AKAP8	19	15462832	15495638	15	2	96496	2.0987	0.017921
FAM222A	12	110147187	110209812	42	8	96496	2.0984	0.017935
CECR6	22	17595689	17607257	16	5	96496	2.0979	0.017958
PRCD	17	74518668	74542958	14	4	96496	2.0973	0.017985
ZC2HC1C	14	75530935	75546299	10	2	96496	2.0957	0.018053
CNGA4	11	6251724	6268566	7	3	96496	2.0956	0.018057
SCUBE3	6	35176824	35222356	27	4	96496	2.0953	0.018072
CCDC121	2	27846908	27856898	13	2	96496	2.0951	0.018082
RALY	20	32576458	32672491	41	4	96496	2.0947	0.018099
MSRB3	12	65667423	65862187	92	10	96496	2.0946	0.018103
SNRPD1	18	19187260	19211708	6	1	96496	2.0938	0.018139
PLN	6	118864442	118883087	19	5	96496	2.0934	0.018157
LRIG2	1	113610792	113669324	43	7	96496	2.093	0.018176
EGR3	8	22543672	22555815	4	2	96496	2.0925	0.018196
HFE2	1	145408191	145419045	3	1	96496	2.09	0.018309
RAPGEF3	12	48126953	48169846	49	12	96496	2.0894	0.018335
ZBTB6	9	125668835	125681365	6	1	96496	2.0876	0.018415
EIF2A	3	150259465	150305303	34	6	96496	2.0856	0.018506
PRMT1	19	50175409	50193207	5	3	96496	2.0835	0.018602
RABEP2	16	28914242	28942339	5	1	96496	2.0832	0.018618
QSOX2	9	139096679	139142687	25	5	96496	2.083	0.018627
CXCL5	4	74859859	74869446	4	1	96496	2.0814	0.018699
HIST2H2AA4	1	149817628	149824661	1	1	96496	2.0792	0.0188
HIST2H3A	1	149819181	149826187	1	1	96496	2.0792	0.0188
AQP1	7	30946415	30966631	11	3	96496	2.0755	0.018972
MIOS	7	7601522	7648612	50	7	96496	2.0752	0.018986
AIRE	21	45700721	45719602	15	4	96496	2.0743	0.019026
COX5B	2	98257521	98266157	6	2	96496	2.0737	0.019055
GPR137	11	64046781	64058472	3	2	96496	2.0734	0.019068
TRPS1	8	116419224	116718299	211	10	96496	2.0733	0.019071
MREG	2	216805814	216883346	107	33	96496	2.0732	0.019075
ALKBH7	19	6367444	6376761	5	2	96496	2.0719	0.019137
GRASP	12	52395729	52411173	4	2	96496	2.07	0.019226
PCID2	13	113830353	113868335	21	4	96496	2.0671	0.019363
METTL10	10	126432836	126485439	19	3	96496	2.0658	0.019422
GMDS	6	1622535	2250868	688	74	96496	2.0654	0.01944
ADAMTS10	19	8643624	8680588	13	6	96496	2.0649	0.019467
MPP7	10	28338422	28596953	367	25	96496	2.0645	0.019487
C1QL3	10	16554242	16569004	11	3	96496	2.0641	0.019506
SLFN12	17	33736579	33765302	16	4	96496	2.0638	0.01952
ATE1	10	123498439	123693149	197	21	96496	2.0615	0.019627
PRSS42	3	46870394	46880585	6	1	96496	2.0606	0.01967
C12orf29	12	88424268	88445437	11	3	96496	2.0593	0.019733
NASP	1	46044660	46086078	21	2	96496	2.0588	0.019759
BNIP3	10	133779704	133800435	11	2	96496	2.0579	0.019798
EMC8	16	85810730	85838161	34	3	96496	2.0567	0.019856
RASGEF1B	4	82346047	82398082	38	7	96496	2.0541	0.019985
STAM	10	17681124	17760323	123	12	96496	2.0534	0.020016
MASTL	10	27438753	27477348	50	6	96496	2.0508	0.020143
BCL7B	7	72949183	72977065	5	3	96496	2.0508	0.020145
ADRA1D	20	4199778	4234659	29	9	96496	2.0508	0.020146
RAD54L2	3	51570596	51699134	19	4	96496	2.0495	0.020207
CARTPT	5	71009990	71018375	22	6	96496	2.0494	0.02021
KIAA0319	6	24542832	24651383	148	25	96496	2.0491	0.020225
BNC2	9	16408001	16875786	660	48	96496	2.0481	0.020277
CHD2	15	93437286	93572737	138	15	96496	2.0476	0.020302
FBRSL1	12	133062041	133163274	47	11	96496	2.0467	0.020344
KIF13A	6	17757914	17992864	185	15	96496	2.0455	0.020405
STAU2	8	74331104	74664943	318	24	96496	2.0454	0.020408
SRSF7	2	38969241	38983636	3	1	96496	2.0449	0.020433
SLC35D2	9	99074219	99150992	60	10	96496	2.0446	0.020448
TTC12	11	113180251	113245845	76	9	96496	2.0438	0.020486
SMARCA2	9	2010342	2195124	316	52	96496	2.0436	0.020495
TCERG1	5	145821873	145892571	58	6	96496	2.0424	0.020558
C15orf53	15	38983799	38993739	36	6	96496	2.0407	0.02064
HILPDA	7	128090884	128099972	4	2	96496	2.0397	0.02069
MRPL35	2	86421478	86442413	34	3	96496	2.0388	0.020735
ZBTB26	9	125676345	125698792	16	4	96496	2.0387	0.020741
GRAMD2	15	72450647	72495136	18	3	96496	2.0378	0.020784
CYFIP1	15	22887667	23005103	119	30	96496	2.0367	0.020838
TEX29	13	111968015	111998094	41	11	96496	2.0325	0.021053
GPX1	3	49393109	49400791	6	2	96496	2.032	0.021077
MYL12B	18	3257111	3279782	50	3	96496	2.0315	0.021104
ETFB	19	51846909	51874672	16	4	96496	2.0314	0.021108
C14orf105	14	57935095	57965581	24	5	96496	2.0307	0.021142
CBLL1	7	107378942	107403612	26	3	96496	2.0307	0.021144
RPS21	20	60957121	60965076	11	3	96496	2.0305	0.021152
PER1	17	8042288	8064723	13	3	96496	2.027	0.021332
ENTHD1	22	40137549	40294794	55	8	96496	2.026	0.021385
NEURL4	17	7217447	7237644	9	3	96496	2.0255	0.021407
C5orf58	5	169654916	169674735	11	3	96496	2.0251	0.021428
BOLA1	1	149866110	149873848	4	1	96496	2.0246	0.021453
SMG6	17	1961633	2212069	214	13	96496	2.0244	0.021466
RRN3	16	15152379	15193168	9	3	96496	2.0231	0.021529
EIF3G	19	10224190	10235599	10	3	96496	2.0228	0.021545
HSF1	8	145510270	145539885	4	1	96496	2.0228	0.021547
SLC35E2	1	1654777	1682438	1	1	96496	2.0218	0.0216
TLR6	4	38823825	38863438	36	5	96496	2.0201	0.021688
LOC100652758	5	151147854	151156069	4	2	96496	2.0173	0.021831
WIZ	19	15530818	15565767	6	1	96496	2.0172	0.021839
TULP4	6	158648268	158934360	338	19	96496	2.0149	0.021957
PDE3B	11	14660191	14895105	83	8	96496	2.0145	0.021978
SPRR4	1	152938128	152946569	4	2	96496	2.0143	0.021987
MLH3	14	75478967	75523235	19	1	96496	2.0142	0.021993
FCGRT	19	50010536	50031185	6	2	96496	2.0137	0.022021
HOXA1	7	27131112	27140625	6	3	96496	2.0129	0.022065
ARHGAP30	1	161015231	161044760	15	4	96496	2.0122	0.022102
LDLRAD2	1	22133758	22153214	10	5	96496	2.0119	0.022114
SLC3A1	2	44497597	44549463	60	6	96496	2.009	0.02227
PHTF2	7	77423109	77588321	84	10	96496	2.0087	0.022282
FIGNL1	7	50510327	50523088	4	2	96496	2.0069	0.02238
SAMD7	3	169624360	169658463	50	8	96496	2.0055	0.022457
MFN1	3	179060480	179112514	18	4	96496	2.0049	0.022485
PKM	15	72489870	72528901	12	2	96496	2.0034	0.022569
GPR21	9	125790916	125802880	5	2	96496	2.0018	0.02265
PFN1	17	4847445	4857381	8	3	96496	2.0012	0.022688
MRPL41	9	140441309	140448507	2	1	96496	1.9981	0.022853
HSP90AB1	6	44208903	44223125	7	2	96496	1.9976	0.022878
PLCB3	11	64013995	64038424	9	3	96496	1.9976	0.02288
RAB1A	2	65312488	65362435	38	6	96496	1.9967	0.022928
COX4I1	16	85828173	85842108	9	2	96496	1.996	0.022965
PGLYRP2	19	15577956	15595315	11	4	96496	1.996	0.022966
CDC42BPB	14	103397216	103528742	89	12	96496	1.9959	0.022975
GNAI1	7	79759140	79850225	94	15	96496	1.9947	0.023038
TM2D1	1	62145218	62196095	26	3	96496	1.9945	0.023046
SERP1	3	150258280	150269428	12	3	96496	1.9942	0.023063
PAPPA2	1	176427307	176816237	335	19	96496	1.9939	0.023082
MSL2	3	135866260	135920522	14	3	96496	1.9935	0.023102
IL1R2	2	102603306	102646385	84	7	96496	1.9933	0.023117
TENM2	5	166401083	167692662	1272	141	96496	1.9922	0.023176
AAED1	9	99401609	99422603	1	1	96496	1.9917	0.0232
SENP8	15	72401599	72434811	14	2	96496	1.9917	0.0232
RPS26	12	56430686	56439507	3	1	96496	1.9914	0.023216
GPRC6A	6	117111748	117155256	34	6	96496	1.9895	0.023325
CDHR4	3	49826665	49842254	4	2	96496	1.9886	0.023373
DBT	1	100650978	100720409	45	4	96496	1.988	0.023403
CAMKMT	2	44584043	45001231	399	16	96496	1.9875	0.023433
CNTN1	12	41081244	41467714	503	33	96496	1.9871	0.023454
TET1	10	70315117	70455739	97	10	96496	1.987	0.023459
DNAJC28	21	34858738	34869023	5	2	96496	1.9869	0.023469
MSMB	10	51544553	51564017	13	4	96496	1.9861	0.023508
NFKBIE	6	44224403	44238525	7	3	96496	1.986	0.023516
GOT2	16	58739535	58773246	31	5	96496	1.9858	0.023527
REEP1	2	86439616	86570206	164	10	96496	1.9846	0.023596
EFHC1	6	52279994	52362083	77	13	96496	1.9845	0.023602
DRGX	10	50572661	50609062	24	5	96496	1.984	0.023628
ARHGAP33	19	36261417	36281224	15	3	96496	1.9803	0.023835
PSPN	19	6373805	6380860	4	2	96496	1.9789	0.023916
ZNF682	19	20113727	20155277	46	5	96496	1.9787	0.023926
LOC100506422	9	26061673	26119906	79	13	96496	1.9784	0.023943
TNFRSF1A	12	6436423	6456283	12	3	96496	1.9784	0.023944
TRIM34	11	5636174	5667128	46	8	96496	1.9783	0.023946
ARHGEF7	13	111762624	111959581	162	23	96496	1.9772	0.024009
XKR7	20	30550805	30587756	14	4	96496	1.9768	0.024031
TRERF1	6	42191169	42424943	180	31	96496	1.9764	0.024053
SCD	10	102101772	102126088	30	7	96496	1.9763	0.024059
ZBTB20	3	114031848	114871132	558	66	96496	1.9758	0.024086
OR4K17	14	20580566	20588097	8	2	96496	1.9754	0.02411
FBXO45	3	196290725	196317430	12	2	96496	1.9721	0.024301
SLC18B1	6	133089007	133124747	41	5	96496	1.9718	0.024316
FAM92B	16	85130464	85151114	21	9	96496	1.9707	0.024379
ELAVL4	1	50508686	50670942	91	15	96496	1.9701	0.024413
TCTN2	12	124150660	124194450	48	2	96496	1.9675	0.024561
OR1K1	9	125557402	125564852	6	2	96496	1.9667	0.024611
PXDC1	6	3721336	3757246	40	9	96496	1.9662	0.02464
ADGRG6	6	142618056	142768903	95	8	96496	1.9655	0.024679
MUTYH	1	45793414	45811142	9	4	96496	1.9651	0.024704
EPHA5	4	66183781	66541529	346	42	96496	1.9645	0.024734
GIT2	12	110366107	110439194	34	6	96496	1.963	0.024823
C10orf71	10	50500118	50537037	51	9	96496	1.9628	0.024837
DNAJC5G	2	27493289	27506714	2	1	96496	1.9623	0.024864
DEF6	6	35260595	35291048	26	4	96496	1.9618	0.024891
PRRT4	7	127988879	128006739	5	2	96496	1.9618	0.024894
EPB41L3	18	5390880	5635662	258	31	96496	1.9601	0.024992
CNTNAP2	7	145808453	148119590	3042	194	96496	1.9598	0.025009
GSR	8	30534078	30590486	28	5	96496	1.9593	0.02504
CSAD	12	53549947	53580422	10	2	96496	1.9581	0.02511
CCDC171	9	15547872	15973397	440	12	96496	1.9575	0.025146
RRAGD	6	90072835	90126995	53	12	96496	1.9554	0.025268
MLANA	9	5885895	5911322	26	6	96496	1.9539	0.025358
NIT1	1	161082862	161096735	4	2	96496	1.9534	0.025388
RPL18A	19	17965687	17975633	7	2	96496	1.9514	0.025504
ATP1A1	1	116909802	116949569	19	3	96496	1.951	0.025529
TIGD4	4	153688337	153705916	13	3	96496	1.951	0.025529
DNALI1	1	38017520	38033958	12	4	96496	1.9505	0.025556
METAP2	12	95862822	95911115	49	10	96496	1.9504	0.025565
NLK	17	26364009	26524907	24	8	96496	1.9498	0.025601
C12orf54	12	48871283	48891797	35	6	96496	1.9497	0.025608
CNTD2	19	40726615	40737674	3	2	96496	1.9496	0.025612
NUP37	12	102466467	102519025	24	5	96496	1.9489	0.025654
TLR5	1	223281248	223321624	14	2	96496	1.9481	0.0257
PPP2R2D	10	133742957	133771554	29	4	96496	1.9478	0.025721
CASP1	11	104894735	104910884	28	2	96496	1.9474	0.025741
TMEM165	4	56257080	56293842	21	4	96496	1.9468	0.025782
EMC9	14	24606581	24615837	3	1	96496	1.9461	0.02582
P2RY11	19	10217197	10227565	10	2	96496	1.9456	0.025854
SLC48A1	12	48147426	48178036	31	9	96496	1.9437	0.025967
MPDU1	17	7481965	7493030	8	3	96496	1.943	0.026009
IMMT	2	86369555	86428264	76	3	96496	1.9426	0.026032
CCER2	19	39398120	39407798	5	2	96496	1.9423	0.026053
ATG16L2	11	72520451	72555293	8	4	96496	1.941	0.02613
C9orf84	9	114447401	114562556	184	15	96496	1.9375	0.026344
PSME2	14	24611074	24620855	4	2	96496	1.9368	0.026387
PRKCG	19	54380467	54412406	18	7	96496	1.936	0.026437
PF4	4	74845042	74852841	13	2	96496	1.9359	0.026443
PPA2	4	106288734	106400227	149	11	96496	1.9358	0.026445
IL2RB	22	37520378	37557414	51	11	96496	1.9347	0.026512
TEX264	3	51700191	51739839	6	1	96496	1.9345	0.026525
ADAM18	8	39437087	39589083	86	10	96496	1.9341	0.026548
BHMT2	5	78360547	78387397	16	2	96496	1.9325	0.026652
PREPL	2	44543246	44594001	67	5	96496	1.9315	0.026709
EIF2AK4	15	40221331	40329297	142	20	96496	1.9307	0.026758
FBXO7	22	32865707	32896318	57	5	96496	1.929	0.026867
CDH23	10	73151691	73577204	575	93	96496	1.9285	0.026895
RSPH6A	19	46297468	46323605	12	3	96496	1.9278	0.026937
TSPAN14	10	82209038	82283894	69	8	96496	1.9267	0.027008
BATF2	11	64753917	64770060	5	2	96496	1.9264	0.027024
HNRNPAB	5	177626508	177639684	13	5	96496	1.9257	0.02707
PLOD2	3	145785725	145884282	86	4	96496	1.9246	0.027138
PCDHAC2	5	140340747	140393429	26	7	96496	1.9242	0.027167
LRRC45	17	79976280	79990527	6	2	96496	1.924	0.027176
WDR53	3	196279524	196300627	13	3	96496	1.9236	0.027204
TTLL2	6	167733574	167757677	34	6	96496	1.9232	0.027229
MYH2	17	10422965	10458017	26	4	96496	1.9221	0.027294
ANO3	11	26205458	26686336	769	51	96496	1.922	0.0273
ZNF730	19	23294777	23331514	16	2	96496	1.922	0.027306
NEK3	13	52705279	52738996	22	3	96496	1.9218	0.027318
XKR6	8	10752154	11063875	378	21	96496	1.9211	0.027362
VIMP	15	101809714	101822700	5	3	96496	1.921	0.027366
IGF2	11	2148846	2184611	18	4	96496	1.9198	0.027441
CDK15	2	202650177	202761773	86	19	96496	1.9193	0.027474
NACC2	9	138896883	138992131	66	19	96496	1.9165	0.027651
FNIP2	4	159685182	159830702	46	4	96496	1.9159	0.027686
FAM175B	10	126485354	126526739	10	3	96496	1.9159	0.02769
WFDC10B	20	44311790	44338658	25	6	96496	1.9155	0.027716
PAPPA	9	118911071	119166100	215	37	96496	1.9147	0.027768
CATSPER1	11	65782723	65798988	10	3	96496	1.9146	0.027771
TSSC4	11	2416723	2426608	6	2	96496	1.9132	0.027863
ATAD1	10	89510108	89606111	61	5	96496	1.9131	0.027866
LYZ	12	69737134	69749513	19	4	96496	1.9127	0.027891
HACD1	10	17629531	17664383	43	7	96496	1.9101	0.028061
GABRB3	15	26787193	27023935	273	42	96496	1.9098	0.02808
LOC100996573	12	133123616	133133372	3	1	96496	1.9096	0.028095
UPF2	10	11960521	12090169	132	14	96496	1.9084	0.028172
PTEN	10	89618195	89730032	30	7	96496	1.9078	0.028209
TFG	3	100423128	100469311	43	6	96496	1.9069	0.028266
TCHP	12	110333079	110357374	17	4	96496	1.9065	0.028291
NBL1	1	19964723	19986449	12	5	96496	1.9051	0.028386
FAM188A	10	15818673	15907519	39	5	96496	1.9051	0.028386
FNBP4	11	47736555	47794012	18	2	96496	1.9042	0.028441
SYPL2	1	110004100	110026264	15	1	96496	1.9034	0.028496
NACA	12	57104711	57124326	14	3	96496	1.9023	0.028569
RAB37	17	72662256	72744974	41	10	96496	1.9023	0.028569
MUC13	3	124622789	124658595	30	8	96496	1.9011	0.028644
CYTH4	22	37673495	37712889	53	9	96496	1.9006	0.028677
DLG5	10	79549049	79691348	144	9	96496	1.8994	0.028758
CRYGS	3	186254732	186268049	9	3	96496	1.8985	0.028813
ZNF740	12	53569535	53586154	8	1	96496	1.8985	0.028814
ASTN2	9	119186004	120182317	1355	111	96496	1.8984	0.028819
YWHAB	20	43509240	43538673	19	3	96496	1.898	0.028845
PSD3	8	18383313	18876196	989	108	96496	1.898	0.028847
KPNA7	7	98769697	98810089	52	4	96496	1.898	0.02885
HBG2	11	5272921	5281011	9	2	96496	1.8975	0.028883
SLC30A3	2	27475940	27506093	11	2	96496	1.8972	0.028898
PRDX6	1	173441486	173459446	6	1	96496	1.8963	0.028962
ENO3	17	4848404	4861926	8	3	96496	1.8953	0.029025
TTC1	5	159431156	159494050	45	6	96496	1.8939	0.029122
BPIFC	22	32808334	32865429	102	26	96496	1.8933	0.029158
SLC39A4	8	145636298	145647279	11	4	96496	1.8929	0.029188
SPNS1	16	28981028	28997369	13	3	96496	1.8911	0.029304
ARHGAP19	10	98980430	99057430	72	8	96496	1.8897	0.029401
GINS2	16	85709780	85727588	10	2	96496	1.8894	0.029421
TMCC1	3	129365135	129617419	63	6	96496	1.8887	0.029469
METTL21C	13	103336597	103351871	42	14	96496	1.8886	0.029472
SLC6A18	5	1220470	1247804	21	7	96496	1.888	0.029511
C7orf60	7	112457702	112584932	47	6	96496	1.8879	0.029521
MARCH11	5	16065974	16184897	83	13	96496	1.8864	0.029621
NEDD8-MDP1	14	24681643	24706576	10	4	96496	1.8855	0.029681
KCNRG	13	50584390	50596558	6	3	96496	1.8841	0.029775
TMEM168	7	112403864	112435768	10	1	96496	1.8838	0.029795
ARHGAP29	1	94632963	94718251	52	9	96496	1.883	0.029849
ATG4B	2	242571775	242614772	7	2	96496	1.8812	0.029971
GJB4	1	35220342	35230825	5	3	96496	1.8809	0.029994
TSHZ2	20	51583946	52113369	705	115	96496	1.8807	0.030004
LAT	16	28991147	29003604	9	3	96496	1.8803	0.030031
ZSWIM5	1	45480571	45677250	95	11	96496	1.8791	0.030114
MS4A6E	11	60097355	60109941	41	5	96496	1.8789	0.030128
ZNF462	9	109617469	109777025	112	18	96496	1.8788	0.030137
LOC646588	7	25693448	25707806	14	2	96496	1.8786	0.030147
METAP1	4	99911788	99985460	56	6	96496	1.8774	0.030234
UTP14C	13	52593827	52609236	10	2	96496	1.877	0.030257
CRTC1	19	18789425	18894643	33	7	96496	1.8763	0.030308
N4BP1	16	48571137	48649125	54	3	96496	1.876	0.030326
RARS	5	167908463	167947811	69	7	96496	1.876	0.030328
MRPL17	11	6700116	6709632	24	2	96496	1.8759	0.030335
CCDC17	1	46084216	46095424	17	2	96496	1.8744	0.030438
TRMT112	11	64082663	64090455	6	3	96496	1.8742	0.030452
DNAH10	12	124241786	124421767	112	15	96496	1.8725	0.030571
ANKRD36	2	97773923	97931758	17	3	96496	1.87	0.03074
WFDC5	20	43736593	43748813	18	4	96496	1.8687	0.030831
NAT14	19	55991557	56000435	3	1	96496	1.8682	0.030865
RPAIN	17	5317961	5337840	25	2	96496	1.8673	0.030929
DEFB136	8	11829946	11837108	20	3	96496	1.8667	0.030971
TLR4	9	120461453	120481269	35	9	96496	1.8666	0.030979
TMEM131	2	98371299	98617389	159	10	96496	1.8664	0.030994
TOMM5	9	37586910	37597636	9	2	96496	1.8657	0.031044
CD81	11	2392391	2420149	31	3	96496	1.8653	0.031073
INS-IGF2	11	2148842	2187439	19	5	96496	1.8652	0.03108
C21orf62	21	34161484	34191053	22	3	96496	1.8646	0.03112
ZNF319	16	58027072	58039551	10	3	96496	1.8636	0.031188
EMG1	12	7074944	7086665	4	2	96496	1.8619	0.031311
LOC101928108	8	144157062	144166395	8	2	96496	1.8617	0.031324
S100A10	1	151953886	151971714	16	3	96496	1.8616	0.031327
THADA	2	43456475	43828185	353	16	96496	1.8615	0.031334
NEK5	13	52637398	52708214	25	2	96496	1.8614	0.031347
NAA16	13	41880341	41952666	62	6	96496	1.8613	0.031353
TMEM5	12	64168583	64204838	12	3	96496	1.8611	0.031362
ITGB2	21	46304364	46353753	47	16	96496	1.8592	0.031503
NLRP11	19	56295263	56353128	113	27	96496	1.858	0.031584
XPO6	16	28107797	28228281	59	3	96496	1.8573	0.031634
POLL	10	103337139	103353027	13	2	96496	1.8571	0.031647
DAB2IP	9	124324162	124549309	166	35	96496	1.8563	0.031706
ADCK4	19	41195934	41227790	14	4	96496	1.856	0.031727
USB1	16	58028450	58057027	16	3	96496	1.8557	0.031747
NCOR2	12	124807457	125057079	210	55	96496	1.8553	0.031776
PLEKHA5	12	19277626	19530834	154	18	96496	1.8553	0.031778
UMODL1	21	43478068	43564605	172	35	96496	1.8541	0.031861
C5orf51	5	41899423	41923238	13	2	96496	1.8536	0.031897
ACY3	11	67408526	67423130	11	3	96496	1.8525	0.031974
RUFY1	5	178972562	179038527	32	5	96496	1.8523	0.031989
NEUROG3	10	71330291	71338210	1	1	96496	1.8522	0.032
STRA13	17	79975079	79985786	5	2	96496	1.8522	0.032
CNOT4	7	135045047	135199875	93	11	96496	1.852	0.032014
CASP5	11	104863467	104898895	49	7	96496	1.8509	0.032089
STON1	2	48752308	48827154	80	10	96496	1.8507	0.032109
NUP160	11	47798170	47875057	32	4	96496	1.8505	0.032118
NOB1	16	69774257	69793871	8	3	96496	1.8505	0.032122
DDOST	1	20976760	20993037	34	5	96496	1.8505	0.032123
CDKN1B	12	12865302	12876805	7	4	96496	1.8501	0.032148
NPR3	5	32705284	32793330	98	13	96496	1.8498	0.032171
SEMA4G	10	102724254	102746873	14	3	96496	1.8488	0.032241
C3orf18	3	50593956	50613458	5	2	96496	1.8472	0.032358
PRMT6	1	107594267	107603416	11	2	96496	1.8471	0.032363
BRD3	9	136893927	136938655	44	8	96496	1.8469	0.032379
FAF1	1	50905435	51430936	175	18	96496	1.8469	0.032383
OR4N5	14	20606895	20614321	2	1	96496	1.8461	0.032436
ZNF138	7	64249766	64315678	42	5	96496	1.8456	0.032474
FAM181B	11	82441546	82449906	6	2	96496	1.845	0.032516
CCDC108	2	219866068	219911273	28	5	96496	1.8449	0.032527
KRTDAP	19	35976726	35986433	15	5	96496	1.8447	0.03254
RNF25	2	219527087	219541781	17	3	96496	1.8427	0.032685
PIP5K1A	1	151166021	151223507	13	2	96496	1.842	0.032734
PSMB5	14	23484252	23509429	12	3	96496	1.8419	0.032745
RTN1	14	60061194	60342557	174	13	96496	1.8408	0.032826
HSD17B1	17	40698984	40708732	7	2	96496	1.8407	0.032836
ZNF442	19	12458685	12481475	1	1	96496	1.8398	0.0329
ST6GAL1	3	186643315	186797841	200	47	96496	1.8395	0.032923
CKAP4	12	106630159	106646713	7	2	96496	1.8389	0.032964
UTP11L	1	38473384	38491997	4	2	96496	1.8389	0.032967
SPRED3	19	38875840	38892024	4	1	96496	1.8381	0.033021
MFAP3L	4	170906248	170953371	46	8	96496	1.838	0.033031
KLHL10	17	39987572	40006099	13	2	96496	1.8378	0.033045
BCS1L	2	219519379	219529666	9	2	96496	1.8374	0.033075
NSMCE4A	10	123715103	123739743	19	3	96496	1.8372	0.033089
DEFA5	8	6911329	6919259	9	4	96496	1.8371	0.033099
ANKRD13A	12	110431974	110478737	15	4	96496	1.8368	0.033118
C1QA	1	22958118	22967675	8	2	96496	1.8368	0.033119
PVRL4	1	161039281	161064385	20	5	96496	1.8368	0.033121
BACH2	6	90634747	91011627	309	48	96496	1.8365	0.033142
AKAP8L	19	15489359	15534916	22	2	96496	1.8361	0.03317
RNF138	18	29666818	29713024	29	6	96496	1.8357	0.033203
C20orf85	20	56720983	56737686	10	2	96496	1.8354	0.03322
NRXN3	14	78631716	80336133	1836	155	96496	1.8344	0.033298
SYT17	16	19174541	19281156	115	23	96496	1.8336	0.033353
FIBCD1	9	133776325	133819455	33	8	96496	1.8325	0.033436
SNAP25	20	10194477	10289568	109	19	96496	1.8324	0.033449
BLVRB	19	40952191	40976725	6	3	96496	1.8319	0.033483
PPARD	6	35305335	35397468	74	13	96496	1.8312	0.033538
PINK1	1	20954948	20979504	25	4	96496	1.8309	0.033558
NKX6-3	8	41502329	41513011	6	2	96496	1.8306	0.033579
SH3RF1	4	170013907	170197249	146	17	96496	1.8305	0.033587
C5orf63	5	126376750	126414184	28	3	96496	1.8299	0.033636
SOAT2	12	53492274	53519823	30	6	96496	1.8297	0.03365
MBD2	18	51676471	51756158	40	6	96496	1.8294	0.033669
GPR151	5	145892917	145900676	6	3	96496	1.8293	0.033676
GGN	19	38873492	38884096	3	1	96496	1.829	0.033699
DCAKD	17	43099206	43143473	23	5	96496	1.827	0.033849
RNF113B	13	98826539	98834521	13	5	96496	1.8265	0.033886
CXCL17	19	42931195	42952136	4	2	96496	1.8264	0.033896
OR1N2	9	125310449	125317941	21	3	96496	1.8246	0.034029
PPAN-P2RY11	19	10211899	10227565	12	3	96496	1.8244	0.034043
PFDN2	1	161068846	161092866	11	3	96496	1.8242	0.034064
FUBP3	9	133449954	133515239	43	8	96496	1.8241	0.034071
OTOP2	17	72915370	72931506	4	2	96496	1.8237	0.034097
MIIP	1	12074299	12093606	7	3	96496	1.8234	0.034123
C8orf31	8	144115679	144137220	12	1	96496	1.8232	0.034136
FBN3	19	8128786	8219730	94	19	96496	1.8228	0.034163
UROD	1	45472805	45482841	6	1	96496	1.8228	0.034165
SYNDIG1	20	24444835	24648753	180	28	96496	1.8224	0.034194
QRFP	9	133767315	133774225	8	4	96496	1.822	0.034224
KIAA0040	1	175124623	175167229	44	6	96496	1.8212	0.034289
TTN	2	179389216	179677150	240	22	96496	1.8211	0.034293
LZTFL1	3	45863308	45962216	68	14	96496	1.821	0.034305
DIP2B	12	50893768	51143950	139	10	96496	1.8203	0.034357
ITGBL1	13	102099944	102374707	351	35	96496	1.8193	0.034431
SYMPK	19	46317200	46371548	39	6	96496	1.8179	0.034537
CDCP2	1	54603168	54623679	44	9	96496	1.8159	0.034689
OR8B3	11	124264806	124272247	6	2	96496	1.8158	0.0347
HFM1	1	91724823	91875426	79	10	96496	1.815	0.034764
CISH	3	50642385	50654262	7	2	96496	1.8136	0.034867
U2SURP	3	142715366	142781067	46	3	96496	1.8129	0.034922
TFEB	6	41650216	41708997	50	11	96496	1.8125	0.034957
POLR1E	9	37480945	37505194	57	4	96496	1.8109	0.035081
LRRC32	11	76367068	76386990	23	5	96496	1.8105	0.035106
SNAPIN	1	153626130	153635828	5	2	96496	1.8104	0.035117
KIAA0895	7	36362259	36434734	44	7	96496	1.8104	0.035118
CWC15	11	94694287	94711776	17	4	96496	1.808	0.035303
NPTXR	22	39212956	39245017	29	4	96496	1.808	0.035303
PRDX5	11	64080347	64090795	7	3	96496	1.8079	0.03531
KLHL31	6	53511199	53535506	37	7	96496	1.806	0.035459
AGBL2	11	47679643	47741928	23	3	96496	1.8058	0.035478
MVB12B	9	129084123	129270820	252	21	96496	1.8054	0.035508
KIAA1211	4	57031361	57198390	181	41	96496	1.8047	0.035562
PTPN6	12	7050740	7071979	10	3	96496	1.8033	0.035673
SLC36A2	5	150693039	150732151	54	8	96496	1.8032	0.035676
C9orf116	9	138385526	138396761	11	2	96496	1.8031	0.035687
SEPT8	5	132085009	132118976	24	1	96496	1.8019	0.035779
IMPDH1	7	128030831	128055045	13	4	96496	1.8002	0.035911
CEP85L	6	118780435	119036238	278	17	96496	1.7993	0.035983
CYR61	1	86041444	86051150	8	3	96496	1.7993	0.035984
BCAT2	19	49296819	49319320	10	3	96496	1.7993	0.035989
NAP1L5	4	89615566	89624023	4	1	96496	1.799	0.036009
PPRC1	10	103887787	103911590	8	3	96496	1.7988	0.036026
RHBDL1	16	720666	729768	4	2	96496	1.7987	0.036031
AEN	15	89159527	89177012	27	6	96496	1.7975	0.036127
ICE2	15	60710308	60776359	42	4	96496	1.7974	0.036135
RBM45	2	178972149	178995883	16	5	96496	1.7968	0.036185
DNAJB7	22	41254053	41263130	3	1	96496	1.7959	0.036254
MMP11	22	24110036	24128003	11	3	96496	1.7954	0.036299
CD1D	1	158142828	158157717	20	2	96496	1.7943	0.036383
CDH16	16	66940525	66957887	8	4	96496	1.7943	0.036384
SAP130	2	128697291	128790667	64	7	96496	1.7943	0.036386
COL3A1	2	189834099	189878972	56	11	96496	1.794	0.036403
GFI1	1	92938818	92957433	15	3	96496	1.7938	0.03642
UCK1	9	134397683	134411662	8	2	96496	1.7936	0.036438
GABRG1	4	46036286	46131082	99	9	96496	1.7925	0.036529
USP21	1	161124248	161137016	4	2	96496	1.7922	0.036548
SF3B4	1	149893709	149906449	4	1	96496	1.7916	0.036598
MYCN	2	16075683	16088629	8	2	96496	1.7912	0.036631
LY6D	8	143864798	143873008	4	2	96496	1.7899	0.036737
ARFIP1	4	153696091	153834564	57	7	96496	1.7898	0.036743
BBIP1	10	112656988	112684124	16	6	96496	1.7895	0.036769
NPC1	18	21084648	21171581	57	5	96496	1.7885	0.036847
[truncated: 16,758 more rows]

## Sheet: T2D_gene_association
Supplementary table 13: Gene association analysis for type 2 diabetes. Column headings are as follows: GENE (name of the gene), CHR (chromosome), START (base pair position at the start of the gene), STOP (base pair position at the end of the gene), NSNPS (number of SNPs annotated to the gene), NPARAM (number of relevant paramters used in the model), N (sample size), ZSTAT (Z-score derived from p …
[truncated: 16,589 more rows]

[truncated: 27 more sheets: HDL_gene_association, Leptin_gene_association, AN_gsa, FI_gsa, BMI_gsa, HOMAIR_gsa, T2D_gsa, HDL_gsa, Leptin_gsa, FI_AN_META_gene_association, BMI_AN_META_gene_association, HOMAIR_AN_META_gene_association, T2D_AN_META_gene_association, HDL_AN_META_gene_association, Leptin_AN_META_gene_association, FI_AN_META_gsa, BMI_AN_META_gsa, HOMAIR_AN_META_gsa, T2D_AN_META_gsa, HDL_AN_META_gsa …]
