# Supplementary material for: Exploring the Genetic Overlap Between Metabolic Traits and Anorexia Nervosa
Source: Biol Psychiatry Glob Open Sci. 2025 Dec 18;6(2):100678. doi: 10.1016/j.bpsgos.2025.100678 (PMC12887792; doi:10.1016/j.bpsgos.2025.100678)
Supplement: Key Resources Table [file mmc3.xlsx]

## Sheet: Key Resources Table
KEY RESOURCES TABLE
Resource Type	Specific Reagent or Resource	Source or Reference	Identifiers	Additional Information
Add additional rows as needed for each resource type	Include species and sex when applicable.	Include name of manufacturer, company, repository, individual, or research lab. Include PMID or DOI for references; use “this paper” if new.	Include catalog numbers, stock numbers, database IDs or accession numbers, and/or RRIDs. RRIDs are highly encouraged; search for RRIDs at https://scicrunch.org/resources.	Include any additional information or notes if necessary.
Software; Algorithm	LDSC v1.01	https://github.com/bulik/ldsc
Software; Algorithm	SUPERGNOVA v1	https://github.com/qlu-lab/SUPERGNOVA
Software; Algorithm	MAGMA v1.10	https://cncr.nl/research/magma/
Software; Algorithm	Coloc v5.2.3	https://chr1swallace.github.io/coloc/
Software; Algorithm	TwoSampleMR v0.6.6	https://mrcieu.github.io/TwoSampleMR/articles/introduction.html
Software; Algorithm	MRPRESSO v1.0	https://github.com/rondolab/MR-PRESSO
Software; Algorithm	R v3.6.3	https://posit.co/download/rstudio-desktop/
Software; Algorithm	Python	https://www.python.org/downloads/
